# Supplementary material for: MicroRNA miR-378 promotes BMP2-induced osteogenic differentiation of mesenchymal progenitor cells
Source: BMC Mol Biol. 2014 Jan 27;15:1. doi: 10.1186/1471-2199-15-1 (PMC3905160; doi:10.1186/1471-2199-15-1)
Supplement: Additional file 2: Table S1 — Results of mRNA expression profiling. Gene expression profiling results, listing normalized values in C2C12-pMirn0 and C2C12-pMirn378 cells after 0 (d0), 3 (d3) and 6 (d6) days of treatment with or without 300 ng/ml BMP2 as average and standard deviation of three biological replicates, including q values for indicated combinations. Genes that are significantly up- or downregulated during myogenic (column AF) and osteogenic (column AG) differentiation of C2C12-pMirn0 control cells are indicated with ‘SU’ and ‘SD’, respectively, in the appropriate columns. Genes that are significantly up (SU)- or downregulated (SD) in C2C12-pMirn378 cells as compared to C2C12-pMirn0 cells during myogenesis (column AH (SD) and AI (SU)) or osteogenesis (column AJ (SD) and AK (SU)) are grouped into 7 groups; 1-significant difference only on d0; 2-significant difference only on d3; 3-significant difference only on d6; 4-significant difference on d0 and d3; 5-significant difference on d3 and d6; 6-significant difference on d0 and d6; 7-significant difference on d0, d3 and d6. [file 1471-2199-15-1-S2.xlsx]

## Sheet: Sheet1
Affymetrix ID	Gene Symbol	d0_C2C12-pMirn0 (Average)	d3 untreated_C2C12-pMirn0 (Average)	d6 untreated_C2C12-pMirn0 (Average)	d3 BMP2_C2C12-pMirn0 (Average)	d6 BMP2_C2C12-pMirn0 (Average)	d0_C2C12-pMirn378 (Average)	d3 untreated_C2C12-pMirn378 (Average)	d6 untreated_C2C12-pMirn378 (Average)	d3 BMP2_C2C12-pMirn378 (Average)	d6 BMP2_C2C12-pMirn378 (Average)	d0_C2C12-pMirn0 (St Dev)	d3 untreated_C2C12-pMirn0 (St Dev)	d6 untreated_C2C12-pMirn0 (St Dev)	d3 BMP2_C2C12-pMirn0 (St Dev)	d6 BMP2_C2C12-pMirn0 (St Dev)	d0_C2C12-pMirn378 (St Dev)	d3 untreated_C2C12-pMirn378 (St Dev)	d6 untreated_C2C12-pMirn378 (St Dev)	d3 BMP2_C2C12-pMirn378 (St Dev)	d6 BMP2_C2C12-pMirn378 (St Dev)	q [d3 untreated versus d0_C2C12-pMirn0]	q [d6 untreated versus d0_C2C12-pMirn0]	q [d3 BMP2 versus d0_C2C12-pMirn0]	q [d6 BMP2 versus d0_C2C12-pMirn0]	q [C2C12-pMirn0 versus C2C12-pMirn378_d0]	q [C2C12-pMirn0 versus C2C12-pMirn378_d3 untreated]	q [C2C12-pMirn0 versus C2C12-pMirn378_d6 untreated]	q [C2C12-pMirn0 versus C2C12-pMirn378_d3 BMP2]	q [C2C12-pMirn0 versus C2C12-pMirn378_d6 BMP2]	Expression during myogenesis	Expression during osteogenesis	Group SD by Mirn378 during myogenesis	Group SU by Mirn378 during myogenesis	Group SD by Mirn378 during osteogenesis	Group SU by Mirn378 during osteogenesis
1415670_at	Copg	2106.78	1684.33	1689.57	2062.71	1891.34	2182.51	1766.35	1671.19	2408.86	2078.49	75.1323	117.408	17.5551	45.8608	80.0896	86.1113	63.313	46.2183	75.2849	130.878	0.00015	0.000150566	0.0648	0.043	0.543897	0.548994	0.902555	0.0256341	0.907667
1415671_at	Atp6v0d1	2135.25	3224.71	3877.19	4295.35	4143.98	2303.32	3094.25	3657.05	4534.39	3710.06	173.76	65.11	148.597	41.2902	181.366	50.5683	87.1053	278.981	373.076	147.88	4.03e-07	4.35e-09	3.09e-10	7.53e-10	0.488271	0.683298	0.806148	0.73885	0.215267	SU	SU
1415672_at	Golga7	4993.45	5984.48	6128.26	6707.6	7168.25	4822.49	5834.67	5997.21	6440.07	7131.11	122.491	294.992	371.196	158.201	75.4351	454.053	170.886	202.969	175.795	145.525	0.00166	0.0040267	7.16e-06	1.12e-06	0.395311	0.668354	0.92523	0.396866	0.994127
1415673_at	Psph	2291.09	4720.23	2887.1	4592.93	5220.18	2161.62	4281.54	2679.91	2472.51	5561.78	72.3062	38.0681	148.632	113.145	61.4101	54.2278	264.966	361.033	290.661	334.373	6.1e-11	2.22e-05	9.58e-11	1.15e-11	0.878378	0.420763	0.528234	9.41e-05	0.77071	SU	SU			2
1415674_a_at	Trappc4	2390.19	1608.68	1867.31	2338.36	2520.76	2022.39	1785.12	1998.22	2130.38	2232.66	150.1	79.4751	86.7671	52.1844	73.6878	110.84	94.45	131.726	91.7921	159.018	6.74e-06	3.49e-05	0.621	0.447	0.181747	0.906928	0.447195	0.196901	0.105302
1415675_at	Dpm2	1294.27	1024.19	1087.84	1207.8	1195.53	1338.47	1043.69	1121.92	1394.84	1226.74	38.1108	90.0722	20.2782	5.73587	23.9801	80.2271	64.3043	31.303	60.9377	28.7386	1.7e-06	0.000104831	0.0586	0.0212	0.533921	0.929582	0.888318	0.0551427	0.881714
1415676_a_at	Psmb5	6619.73	7083.54	7600.16	5057.43	5194.46	6793.07	7491.3	7373.53	4924.9	5076.66	131.905	515.686	167.347	55.702	126.474	152.121	144.448	516.61	153.698	214.024	0.135	0.0188164	1.98e-05	8.92e-05	0.538201	0.747326	0.962376	0.796338	0.404476
1415677_at	Dhrs1	770.724	1120.76	1315.18	1788.94	1533.4	689.709	1113.26	1162.45	2584.01	2254.25	62.8008	27.8661	48.0444	88.5062	71.5399	108.455	25.2611	21.0551	119.927	245.461	6.29e-07	2.95e-08	2.34e-10	1.42e-09	0.27277	0.984042	0.486633	0.000768531	0.00385121	SU	SU
1415678_at	Ppm1a	2682.35	3481.64	3561.74	3877.22	3951.39	2733.42	3153.01	3260.91	3294.49	4124.46	142.812	117.69	120.412	47.9051	80.1726	48.257	269.759	59.2549	326.381	89.7743	6.26e-06	1.36e-06	3.69e-08	4.83e-08	0.920559	0.562618	0.397815	0.0267901	0.774641
1415679_at	Psenen	4102.59	3296.82	3920.85	3291.23	3539.74	4110.67	3412.33	4024.67	4212.27	3503.83	313.181	136.475	128.558	49.182	234.702	197.576	221.422	209.514	258.442	284.884	0.00346	4.64e-07	0.179	0.000346	0.99833	0.9488	0.986318	0.0214222	0.375346
1415680_at	Anapc1	1277.82	537.056	543.685	697.814	720.6	1222.55	592.497	620.285	778.682	659.241	50.7091	29.7814	24.0999	18.794	40.6201	61.4331	88.3368	85.8196	6.90968	22.4041	5.24e-10	2.37e-10	6.58e-09	1.55e-08	0.647491	0.631332	0.330754	0.651671	0.230534	SD	SD
1415681_at	Mrpl43	2559.44	2689.16	2670.51	2237.54	2248.27	2557.56	2652.04	2604.98	2222.09	2198.58	28.6782	43.5361	19.7252	35.9581	38.3097	12.038	110.301	31.5588	70.8066	55.1651	0.426	0.179228	0.0326	0.0115	0.684381	0.946151	0.866897	0.770499	0.777576
1415682_at	Xpo7	959.311	690.74	651.421	680.109	767.588	989.564	748.903	701.822	612.639	734.641	52.354	64.7384	40.7136	76.4961	58.0731	85.5034	89.8272	15.135	37.7504	115.263	7.55e-07	2.23e-06	8.5e-06	1.66e-05	0.961475	0.687662	0.980153	0.340313	0.818658
1415683_at	Nmt1	5705.65	6003.33	7154.74	4729.84	5302.79	5583.78	6606.35	6978.92	4530.97	4936.27	107.584	369.089	350.756	70.359	240.447	202.464	211.382	336.422	16.5772	450.319	0.213	4.9e-05	0.00236	0.445	0.794116	0.41157	0.877936	0.218123	0.365988
1415684_at	Atg5	829.019	783.532	843.105	1151.28	1206.75	824.015	804.289	820.931	1136.75	1280.78	49.877	51.416	40.9086	66.6251	33.4111	7.12672	65.4093	25.767	28.1989	22.5292	0.417	0.273758	1.82e-06	1.19e-07	0.730186	0.751727	0.637268	0.696877	0.939466
1415685_at	Mtif2	994.741	1145.14	1289.05	983.063	896.844	990.374	1171.53	1242.41	919.411	902.218	92.2559	39.8976	24.8621	19.4017	41.2583	81.6396	16.8138	27.6983	46.4008	35.4122	0.00342	2.08e-05	0.473	0.0264	0.721202	0.930992	0.649664	0.258671	0.941523
1415686_at	Rab14	2280.45	2921.15	2515.13	2750.66	3175.16	2234.28	2814.22	2378.43	2425.87	2933.31	70.9903	80.9279	157.99	123.061	108.378	99.6907	97.092	71.0517	92.5778	184.03	0.0022	0.849872	0.00451	3.79e-05	0.912136	0.96366	0.809873	0.105584	0.249016
1415687_a_at	Psap	8007	10589.6	10367.1	12940.5	11122.3	8624.72	10723.4	10059.5	16843.5	13920.4	54.4803	665.461	833.393	1190.05	375.589	395.788	339.256	826.01	1999.35	1380.2	8.02e-05	0.000576294	5.95e-08	1.89e-05	0.250048	0.954438	0.979826	0.00318388	0.0131676
1415688_at	Ube2g1	2944.53	3338.53	4062.39	3436.3	3298.2	2822.69	3340.1	3812.28	3321.64	3433.18	85.7692	126.972	215.341	61.7902	100.139	132.992	155.358	244.43	132.408	259.058	0.000112	1e-07	8.6e-06	4.96e-06	0.89396	0.989296	0.569786	0.215478	0.868456
1415689_s_at	Zkscan3	985.25	1007.8	1225.61	1262.34	1186.39	945.789	979.058	1140.91	1279.38	1245.25	20.9149	22.0963	79.1345	47.5295	55.8233	58.7283	15.7624	13.7651	45.1965	34.9542	0.289	4.63e-05	7.02e-05	3.7e-05	0.969966	0.858828	0.559449	0.62953	0.847681
1415690_at	Mrpl27	3465.33	3597.02	3655.76	2858.64	3328.41	3365.97	3530.16	3573.67	2925.58	3141.74	63.0668	222.755	132.671	103.284	79.9404	106.238	134.159	90.7552	86.7604	158.35	0.875	0.523671	0.0052	0.532	0.711551	0.997846	0.907618	0.96663	0.258263
1415691_at	Dlg1 /// LOC100047603	2020.46	2428.09	2198.34	3059.84	2793.55	1974.83	2434.42	2144.88	3035.1	2657.71	80.0982	141.915	54.8013	153.064	307.281	88.0794	153.286	65.8483	72.3619	151.72	0.000745	0.0290576	3.09e-07	2.66e-06	0.884115	0.971759	0.98971	0.599894	0.503375
1415692_s_at	Canx	10918.6	9288.57	9725.85	7193.02	8894.19	10776.3	9945.96	9809.51	7206.27	7667.54	134.908	352.18	430.318	388.372	269.597	335.306	379.497	371.362	248.518	97.6503	0.0254	0.0140896	3.22e-06	0.025	0.892864	0.814825	0.471957	0.841939	0.026693
1415693_at	Derl1	1898.71	3544.63	3430.14	3080.88	3567.89	2032.35	3402.16	3524.7	2364.18	3220.27	144.206	139.798	64.13	91.0362	75.1675	53.8203	207.682	218.019	213.544	171.216	1.96e-10	2.89e-10	2.68e-09	6.76e-11	0.162337	0.640318	0.995247	0.0054894	0.034367	SU	SU
1415694_at	Wars	253.108	342.833	187.224	399.879	502.475	257.702	310.208	194.278	232.391	447.388	40.8102	26.0056	23.07	18.572	65.3354	15.8365	18.9424	15.3445	45.8118	40.2742	0.00148	0.036717	1.2e-05	2.27e-07	0.281594	0.326021	0.753552	0.000321684	0.159451		SU			2
1415695_at	Psma1	6034.61	4691.02	4651.8	4249.46	5189.36	5309.45	4482.85	4797.16	3691.31	4171.1	322.235	483.327	192.518	124.451	195.81	241.524	287.416	252.885	139.433	146.92	1.02e-06	5.42e-06	8.1e-08	6.83e-05	0.163128	0.981742	0.933301	0.0854228	0.0182266
1415696_at	Sar1a	4411.96	4922.64	5347.33	5479.04	4790.81	4346.98	4683.67	4981.47	7009.44	5963.11	238.74	184.08	219.62	105	29.1206	80.5448	222.85	126.786	246.107	320.159	0.0393	0.00160983	6.7e-05	0.145	0.76025	0.887383	0.883985	0.000703621	0.0177029
1415697_at	G3bp2	2176.21	1179.46	1197.6	950.706	1021.71	2102.89	1294.12	1264.42	1086.19	925.495	113.294	33.1269	85.8187	39.5807	23.9273	88.773	4.51546	13.2859	5.38939	62.6087	7.92e-10	2.47e-09	6.47e-11	1.43e-10	0.954552	0.333614	0.750125	0.183122	0.110806	SD	SD
1415698_at	Golm1	566.557	306.71	394.58	324.203	325.7	499.029	276.18	395.151	381.941	330.104	38.4997	19.042	22.7874	39.491	35.32	64.0396	38.9659	50.1131	45.7488	22.2562	4.28e-09	2.2e-06	4.58e-09	4.04e-08	0.0889578	0.920295	0.933458	0.0383835	0.154126	SD	SD
1415699_a_at	Gps1	3992.56	3236.12	3669.11	3077.22	3425.01	3928.93	3166.61	3558.35	3081.39	3262.91	43.4764	201.255	78.9774	54.6847	179.387	130.434	135.836	68.6936	53.2455	132.752	0.000171	0.060127	6.76e-05	0.00556	0.775711	0.971327	0.736902	0.60019	0.681486
1415700_a_at	Ssr3	8830.16	7059.91	8377.56	7762.1	7161.55	8433.94	7054.81	8060.14	9600.07	7831.35	280.93	230.171	201.648	337.025	101.421	472.961	120.182	267.587	365.573	318.029	0.00015	0.195533	0.739	0.00457	0.801195	0.946065	0.867642	0.01084	0.215295
1415701_x_at	Rpl23	24577.1	20917	23374.7	20468	22787.1	22349.5	22482.7	21636.3	20534.7	22386.3	3004.61	1878.49	2046.09	2047.74	1971.85	1695.47	1028.87	3210.85	1186.95	2219.24	0.743	0.629757	0.118	0.00225	0.995192	0.872734	0.913044	0.137549	0.437417
1415702_a_at	Ctbp1 /// LOC100045360	5662.71	6388.22	6623.11	4860.11	5077.46	6072.57	6892.32	6386.49	5180.99	4755.51	118.006	176.86	83.2005	125.016	48.8646	85.6303	262.36	223.896	265.613	167.231	0.0157	0.00441546	0.0227	0.112	0.2803	0.43431	0.885602	0.756635	0.221833
1415703_at	Huwe1	2103.35	1679.57	1225.37	1451.31	1336.02	2168.96	1595.02	1389.39	1573.37	1430	116.333	50.0671	70.1052	117.954	75.6161	75.0018	119.626	76.3587	143.799	38.4369	0.00015	1.1e-07	4.51e-06	8.73e-08	0.0466272	0.989189	0.612365	0.672885	0.604317
1415704_a_at	Cdv3	6946	7625.75	8750.91	3373.56	3799.93	6614.71	7869.39	8154.58	3013.33	3596.85	118.055	265.42	113.514	151.186	60.0668	249.266	108.921	483.997	54.69	107.496	0.0283	3.07e-05	5.48e-11	7.08e-10	0.750325	0.803614	0.69531	0.0839932	0.14682		SD
1415705_at	9130011J15Rik	1268.02	2032.02	2220.61	1651.06	1760.96	1127.05	1928.65	2097.61	1620.06	1626.64	19.1464	33.1193	43.2252	64.906	43.7252	59.9188	74.7667	57.5768	44.1269	139.359	1.38e-08	2.35e-09	3.5e-05	5.64e-07	0.666117	0.451672	0.566695	0.97388	0.225489	SU
1415706_at	Copa	4080.06	4539	4382.7	6237.42	6381.89	3962.65	4585.01	4549.18	6836.91	6430.59	197.291	116.327	316.293	330.786	244.936	128.989	31.1333	145.418	513.851	217.045	0.016	0.00541511	4.17e-08	1.81e-08	0.857069	0.924651	0.8222	0.307058	0.968395		SU
1415707_at	Anapc2	1643.56	1801.31	1648.72	2368.49	1822.6	1627.26	1828.61	1582.05	2552.96	1925.76	107.492	93.0431	119.427	110.345	140.64	59.7907	71.8443	63.5882	107.012	39.5934	0.0209	0.0697592	8.32e-07	0.00365	0.771382	0.841452	0.706551	0.0337663	0.897528
1415708_at	Tug1	1990.22	2021.69	1778.45	2327.29	2022.22	2042.97	1788.55	1795.91	2269.11	2091.12	164.318	29.5015	42.2181	216.593	41.3898	74.9938	99.4189	171.656	219.303	115.58	0.137	0.304075	0.000349	0.0357	0.54749	0.417411	0.952365	0.282662	0.881843
1415709_s_at	Gbf1	733.349	773.931	773.787	754.488	806.772	660.426	779.217	751.576	828.014	728.729	77.4099	40.8574	176.435	104.256	72.5287	46.3901	63.4265	73.5581	55.2477	110.326	0.00152	0.152885	0.165	0.025	0.400536	0.545489	0.78219	0.066149	0.95182
1415710_at	Cox18	1380.61	949.159	839.618	1157.25	1203.67	1373.58	957.909	815.761	951.388	1386.99	77.3099	51.5946	28.0048	67.8626	59.622	117.335	7.8291	62.412	33.2506	77.0889	1.9e-07	9.4e-09	0.00464	0.802	0.343357	0.942875	0.962702	0.397952	0.941395	SD
1415711_at	Arfgef1	1998.08	2011.82	2026.16	1881.84	1815.14	1962.97	2068.52	2027.23	2242.36	1878.74	11.962	26.9096	90.7961	86.3526	67.882	39.4004	42.3614	25.0661	46.5193	49.0952	0.888	0.988639	0.321	0.0144	0.339221	0.91693	0.880106	0.023517	0.456407
1415712_at	Zranb1	454.861	988.362	1268.62	709.62	798.378	506.354	898.13	1112.79	690.231	787.611	11.4087	46.3335	62.6448	54.276	39.452	18.9158	76.2071	70.5854	22.3027	30.2359	3.37e-10	8.93e-12	1.57e-08	1.7e-09	0.0510689	0.920542	0.166353	0.0161163	0.442776	SU	SU
1415713_a_at	Ddx24	1063.35	1068.98	1109.34	976.477	1082.96	1080.94	1012.13	943.668	978.38	1099.68	81.4308	76.8861	47.9792	102.374	16.6096	34.0958	71.5001	20.9132	33.9382	73.7109	0.709	0.170442	0.301	0.418	0.641138	0.588618	0.0972422	0.312312	0.69709
1415714_a_at	Snrnp27	4580.27	5271.48	5880.79	4509.56	4755.6	4765.11	5176.63	5674.49	4811.1	4994.73	445.694	209.013	243.102	317.65	257.18	202.185	223.132	355.719	338.569	207.391	0.0684	0.000383942	0.993	0.522	0.785404	0.904349	0.94359	0.510975	0.915677
1415715_at	Tmem129	756.376	740.582	778.698	958.11	832.479	802.262	779.978	748.659	1094.07	881.631	24.2461	50.0128	36.001	35.2624	20.0071	23.1959	35.8672	10.2229	54.5262	12.7328	0.479	0.539314	0.00106	0.171	0.351141	0.980826	0.449019	0.23975	0.756686
1415716_a_at	Rps27	15103.6	14386.4	14944.1	13366.5	17245.9	15532.6	14733.2	14244.9	11237	14461.4	1142.7	1220.09	671.584	1004.18	728.037	770.494	889.745	1331.38	388.561	844.323	0.181	0.563029	0.519	5.91e-06	0.334139	0.893064	0.868814	0.00156853	0.0036862
1415717_at	Rnf220	680.053	718.434	586.904	731.033	786.077	717.75	732.239	684.929	690.76	697.036	58.3964	59.8414	17.0416	19.8227	28.2724	18.2229	23.5438	17.4866	52.9981	57.6866	0.411	0.033783	0.983	0.0077	0.403596	0.775981	0.873583	0.441839	0.152522
1415718_at	LOC100044471 /// Sap30l	1760.88	1212.48	1488.03	1603.51	1346.09	1805.36	1273.02	1526.66	1901.17	1573.91	87.3926	47.2328	91.9688	78.1228	29.1108	68.319	52.5309	104.545	101.587	79.834	1.01e-06	0.00350371	0.0571	6.82e-05	0.413885	0.703372	0.824052	0.0791409	0.170982
1415719_s_at	Armc1	1049.17	1034.49	1174.72	776.827	772.652	1237.85	939.567	1013.11	995.379	839.971	32.0689	19.2565	41.0857	57.7943	82.9678	158.781	59.5651	162.989	241.455	91.6549	0.849	0.573143	0.000872	0.000831	0.249749	0.978273	0.913723	0.577856	0.924207
1415720_s_at	Mad2l1bp	943.151	808.471	952.398	948.63	1044.29	923.108	835.88	917.001	1255.08	1157.77	82.1902	59.641	29.8843	93.0275	46.5434	35.4895	24.3994	34.7386	83.9978	6.86066	0.00245	0.127928	0.564	0.171	0.518304	0.879071	0.409433	0.0103495	0.211704
1415721_a_at	Nat15	703.765	550.531	573.129	743.387	742.199	651.202	527.838	597.514	866.846	851.655	107.458	47.652	72.6143	45.5358	59.5237	71.0595	54.0282	14.0086	94.5375	37.1301	0.00158	0.170669	0.0161	0.00168	0.543285	0.874115	0.48301	0.151592	0.476063
1415722_a_at	Vta1	2900.37	3274.14	3652.95	3070.56	3053.97	3125.83	3391.92	3425.26	3209.44	3103.3	97.4099	237.578	320.056	161.683	52.0361	131.981	196.52	86.4029	77.4371	202.914	0.0101	0.000538558	0.52	0.345	0.516089	0.882589	0.952846	0.965858	0.944833
1415723_at	Eif5	6198.8	3842.15	3763.27	3969.26	4132.58	6796.8	3709.9	3839.84	4023.93	4493.57	110.435	120.399	62.7032	58.8676	201.433	144.913	53.9699	59.3406	91.3503	66.1733	4.86e-09	2e-09	1.92e-08	3.08e-08	0.38116	0.878175	0.479421	0.853239	0.065866	SD	SD
1415724_a_at	Cdc42	8986.53	9161.34	8493.02	9727.99	9786.99	8755.68	8936.71	8653.65	10248.8	10091.6	119.895	282.787	352.147	367.621	442.955	267.905	318.845	114.42	189.886	379.947	0.263	0.668167	0.00172	0.00936	0.76061	0.726132	0.841298	0.961117	0.581829
1415725_at	Rrn3	1111.42	1187.38	1088.34	906.358	1057.96	1277.95	1152.03	1014.57	744.969	990.407	5.22671	175.134	51.8937	26.9872	55.6763	28.574	101.932	90.6225	53.0063	63.3122	0.628	0.659395	2.51e-05	0.183	0.0498815	0.986526	0.317162	0.0288164	0.553992
1415726_at	Ankrd17	1967.51	1548	1731.59	1963.84	1848.3	1946.23	1681.1	1764.05	2002.76	1995.29	108.206	122.933	46.5869	83.7133	12.7577	79.625	48.2152	69.8098	103.69	78.8888	0.122	0.883261	0.802	0.715	0.581407	0.6424	0.60582	0.391349	0.667209
1415727_at	Apoa1bp	2225.52	3261.88	3047.47	4060.01	3675.48	2191.24	3337.68	3087.06	4327.84	3694.6	79.3671	165.079	174.803	214.103	204.266	212.231	65.8415	182.983	46.5498	177.28	2.08e-07	1.27e-06	3.55e-10	4.16e-09	0.859768	0.615096	0.727282	0.308281	0.906558		SU
1415728_at	Pabpn1	2148.03	1367.58	1068.98	1278.55	964.289	2201.87	1365.4	1119.57	1169.44	920.536	208.607	18.8336	131.181	85.6152	48.848	151.904	119.751	83.0383	71.5948	38.5101	3.65e-07	2.36e-09	3.63e-08	8.31e-10	0.799762	0.838275	0.847711	0.465074	0.452628	SD	SD
1415729_at	Pdpk1	1952.35	2569.27	2617.87	2006.54	2083.24	1856.45	2589.13	2472.48	1945.84	2028.24	55.8384	133.704	77.3483	26.9196	104.931	70.4749	48.6905	27.0148	61.8386	32.2101	1.85e-06	2.94e-06	0.119	0.0314	0.957429	0.95653	0.911297	0.71712	0.998579
1415730_at	Cpsf7	2382.95	2194.71	1768.25	2183.19	2175.97	2339.66	2107.42	1891.64	2146.84	2183.52	142.104	103.018	149.403	31.0769	26.0856	41.0099	40.9486	36.8684	39.4663	51.1672	0.0699	1.34e-05	0.122	0.0574	0.90743	0.988002	0.595586	0.330378	0.517669
1415731_at	Angel2	630.672	547.982	520.637	596.409	566.061	467.15	500.166	496.781	665.094	553.993	37.8805	23.3602	8.446	23.1093	46.1009	34.7456	16.3174	33.2482	87.2347	9.87238	0.0299	0.0934798	0.0058	0.956	0.833611	0.928749	0.889978	0.751827	0.10182
1415732_at	Bat5	512.953	624.546	765.639	661.976	552.691	512.567	730.356	757.028	762.637	679.091	20.7444	27.3083	28.6088	59.2169	40.2096	36.8438	53.3851	10.0142	39.6341	10.5299	0.000213	1.31e-07	0.000417	0.0068	0.946966	0.633121	0.365725	0.0765427	0.0598585
1415733_a_at	Tomm5	4230.27	3102.27	3487.37	2841.01	3287.43	4350.03	3331.33	3460.88	2668.68	3686.26	141.919	228.368	118.769	96.4459	72.9503	111.747	184.724	457.078	160.102	197.671	1.62e-05	0.000113169	4.83e-09	1.02e-06	0.3976	0.580728	0.928399	0.0414763	0.295392
1415734_at	Rab7	5852.59	6778.66	6520.21	6522.26	7082.35	6504.3	6625.34	6375.08	6167.9	6623.95	147.666	283.797	130.749	135.873	147.873	364.804	361.627	331.513	494.342	179.923	0.294	0.195476	0.0194	0.00238	0.233346	0.926818	0.963976	0.492777	0.550541
1415735_at	Ddb1	5101.17	6440.11	5941.18	4477.07	3439.92	5487.6	6525.51	5592.99	5000.44	3993.37	219.71	178.845	99.8204	353.148	474.234	167.369	425.925	206.163	327.445	39.4338	0.00107	0.0143464	0.0199	1.88e-06	0.459462	0.980523	0.532249	0.149278	0.13257
1415736_at	Pfdn5	6310.12	8430.84	9454.69	8675.43	8622.58	5984.09	8873.3	9406.15	8535.9	8319.93	522.41	161.247	76.8723	308.022	255.514	162.195	229.068	572.381	114.675	206.928	0.000282	8.54e-06	1.28e-05	4.76e-05	0.698442	0.870858	0.569647	0.325914	0.697392
1415737_at	Rfk	1267.94	1451.57	1709.72	2421.54	2062.18	1199.97	1439.47	1637.17	2519.46	2193.56	41.5197	92.9994	43.6729	25.211	117.484	35.4539	17.3818	69.2643	86.7361	74.0473	0.00403	6.86e-07	2.8e-10	9.65e-09	0.849897	0.989039	0.287351	0.756261	0.645936		SU
1415738_at	Txndc12	1794.77	1323.39	1365.5	3104.5	3444.34	1995.25	1270.99	1496.83	2793.71	3180.8	270.036	95.8554	140.926	79.7219	172.724	84.8617	51.0258	54.854	183.638	78.8548	5.27e-06	1.58e-05	2.09e-07	2.02e-08	0.24598	0.711947	0.910383	0.614973	0.696191		SU
1415739_at	Rbm42	1332.91	1583.35	1425.65	1626.36	1674.42	1377.49	1462.79	1351.91	1443.12	1565.46	120.406	179.284	149.156	148.673	105.926	41.541	71.6623	72.3348	218.616	124.278	0.0023	0.457807	0.00275	3.05e-05	0.281531	0.68922	0.613641	0.0664347	0.0299502
1415740_at	Psmc5	4292.53	4939.34	5254.02	2762.81	3371.31	4275.53	5000.12	4894.08	2715.44	2937.37	261.008	232.512	57.1833	54.989	138.824	358.738	203.598	85.4703	199.928	181.551	0.207	0.00772331	4.16e-08	1.06e-05	0.886107	0.948019	0.537515	0.413698	0.0806935
1415741_at	Tmem165	3833.95	2646.64	3094.98	4438.01	4166.74	3651.91	2667.79	3186.21	5214.05	4666.28	124.523	10.0469	132.594	57.7312	179.648	27.364	67.8994	148.059	429.016	205.911	1.8e-07	1.49e-05	0.000186	0.0173	0.514608	0.923948	0.615409	0.0270375	0.054665
1415742_at	Aup1	1344.51	1402.6	1242.28	1230.96	1216.29	1489.67	1403.68	1138.38	1199.39	1247.47	72.7432	61.3805	88.3822	43.7779	6.06836	26.3412	73.1964	50.4045	133.799	70.7112	0.926	0.0085128	0.00121	0.0057	0.164053	0.709523	0.721499	0.269489	0.617187
1415743_at	Hdac5	527.855	744.104	642.749	863.575	526.402	524.812	757.154	642.907	1097.03	674.03	14.2571	82.5667	9.31289	50.0758	46.1138	32.505	39.7406	17.152	74.9241	58.8802	2.25e-06	1.61e-05	8.26e-08	0.118	0.35711	0.652454	0.782675	0.00507979	0.0461777
1415744_at	H2-Ke2	2304.02	2060.1	1847.5	2106.38	2572.6	2322.3	2247.26	1721.18	1485.31	2163.28	119.549	264.565	351.402	64.8367	62.9673	153.239	323.369	228.324	33.2336	244.533	2.26e-06	4.62e-07	0.0219	0.00259	0.347329	0.933618	0.673687	0.00247371	0.0589364
1415745_a_at	Dscr3	1415.42	2427.64	2411.13	1901.8	1677.52	1409.41	2231.07	2158.82	1917.95	1629.12	51.4567	134.552	38.5395	77.6857	71.7138	27.911	123.552	96.5185	100.32	116.103	4.18e-09	3.27e-08	5.95e-06	0.000413	0.706681	0.777612	0.888364	0.476056	0.0689181	SU
1415746_at	Cic	504.022	436.381	340.391	482.955	388.413	537.745	520.23	363.514	592.671	360.635	26.4764	4.02732	11.9984	7.59602	11.1524	25.0098	15.1704	54.9304	41.1793	17.5316	0.144	2.72e-05	0.212	0.152	0.12534	0.824702	0.616599	0.0783621	0.520782
1415747_s_at	Riok3	4431.22	8928.56	9333.36	7444.36	8395.09	4852.02	8669.95	9092.61	7230.2	8381.53	85.2148	143.082	39.5952	325.097	121.923	188.89	240.463	339.896	223.719	412.737	2.3e-11	1.36e-11	3.3e-10	1.14e-10	0.209008	0.645851	0.985396	0.14155	0.878583	SU	SU
1415748_a_at	Dctn5	1565.98	1548.7	1602.8	1844.12	1863.36	1422.86	1452.48	1550.89	2024.01	1960.32	23.7247	89.3301	52.7678	125.056	15.4925	77.3973	98.0468	86.7909	59.5426	77.7744	0.427	0.0128767	3.38e-05	1.19e-05	0.52219	0.933054	0.977344	0.70948	0.801451
1415749_a_at	Rragc	3500.16	3569.33	3758.85	4377.29	4444.56	3513.75	3612.21	3697.61	4081.61	4204.23	14.5828	102.851	52.2358	158.041	158.674	220.037	177.017	155.053	143.96	104.338	0.461	0.0957416	9.7e-06	5.48e-06	0.526019	0.890614	0.871064	0.06472	0.272034
1415750_at	Tbl3	740.194	457.506	401.902	529.875	601.395	933.613	463.455	453.835	350.165	582.587	87.4926	26.1777	34.7299	90.3152	32.5399	56.226	78.9533	43.9618	26.9487	39.5238	1.05e-05	6.15e-06	8.61e-05	0.0448	0.0257688	0.95989	0.593329	0.0282058	0.672921	SD
1415751_at	Hp1bp3	3474.5	3231.57	3489.17	3646.35	3074.47	3395.33	3160.3	3241.08	4495.3	3164.78	79.6866	138.18	104.176	46.6894	84.6941	49.4501	85.6162	136.579	181.796	143.443	0.149	0.339733	0.0227	0.0889	0.881312	0.992764	0.831908	0.00806818	0.817077
1415752_at	BC031181	3237.82	3627.66	4406.08	3885.87	3420.61	2929.3	3592.06	4127.87	3944.58	3473.42	160.323	83.8271	29.908	43.4498	115.265	219.445	107.981	52.7107	101.306	113.635	0.00162	1.52e-06	0.000129	0.386	0.192038	0.992332	0.81622	0.816806	0.897271
1415753_at	Fam108a	1860.87	1579.56	1453.77	1856.38	1571.11	2104.43	1572.64	1492.71	2152.43	1880.76	86.5684	191.885	121.569	91.2994	83.0981	60.0474	153.817	83.9581	154.405	150.188	0.0435	0.00424509	0.57	0.0089	0.0927272	0.81147	0.721117	0.0428956	0.0405753
1415754_at	Polr2f	5317.41	4073.15	4161.12	3438.07	3948.06	5435.07	4466	4205.52	3159.19	3846.55	133.336	119.217	164.063	129.321	110.902	142.33	262.474	64.9539	46.046	185.622	5.6e-05	4.5e-05	1.73e-08	6.71e-07	0.387612	0.847426	0.985087	0.530854	0.671309
1415755_a_at	Ube2v1	2338.69	2390.21	2223.61	1585.81	1733.76	2656.45	2559.88	2208.82	1527.52	1551.1	147.735	142.777	78.6667	93.6023	49.6609	73.6905	159.429	19.2713	281.172	121.119	0.367	0.146526	4.25e-06	9.78e-05	0.0842238	0.68817	0.893649	0.431038	0.19434
1415756_a_at	Snapin	1449.84	3361.8	3866.55	3380.95	2779.34	1290.47	3264.3	3733.16	3317.69	2932.88	22.5622	227.253	191.171	41.7769	229.032	18.0281	238.805	107.989	81.6911	61.1633	2.2e-12	4.72e-13	1.75e-12	5.28e-11	0.147876	0.873401	0.852951	0.513644	0.33505	SU	SU
1415757_at	Gbf1	501.21	561.601	501.691	434.194	358.697	531.656	591.214	534.874	494.273	365.502	61.1343	26.4431	13.2178	17.9198	21.4142	13.581	26.7733	29.8169	67.0419	34.8648	0.095	0.879694	0.00485	0.000103	0.359571	0.737787	0.764069	0.109917	0.705401
1415758_at	Fryl	890.545	858.074	676.551	1378.82	771.307	964.973	971.85	812.398	1699.65	877.467	45.4123	46.7228	30.1896	31.1462	84.5026	24.4951	29.6758	22.1731	108.225	48.0234	0.578	0.00530472	6.9e-07	0.00587	0.0646682	0.255624	0.414984	0.124394	0.0924284
1415759_a_at	Hbxip	4700.53	5475.15	7014.23	4783.3	5089.95	4450.18	5448.9	6715.51	4854.02	4658.21	87.1398	270.052	196.427	57.6588	226.805	310.129	170.33	453.638	280.272	349.421	0.00432	6.03e-08	0.157	0.0151	0.827413	0.96712	0.958748	0.7076	0.189405
1415760_s_at	Atox1	4156.1	2933.44	3463.8	3229.26	3609.4	4771.97	3221.21	3596.51	4052.59	4057.34	102.107	56.1526	11.2983	110.527	17.3091	155.828	74.8924	233.526	115.853	66.8334	2.72e-06	0.00133126	0.000135	0.0272	0.0901746	0.363249	0.713098	0.00752336	0.157528
1415761_at	Mrpl52	2775.86	2992.48	3051.76	2259.68	3133.92	3131.79	3060.71	3067.69	1886.52	2510.2	302.939	117.008	335.89	145.9	298.022	220.505	88.9508	261.628	60.6964	113.619	0.626	0.580293	0.0112	0.325	0.305877	0.989524	0.926919	0.0388001	0.0513452
1415762_x_at	Mrpl52	2819.96	3033.02	3251.04	2364.02	3271.05	3235	3021.53	3152.11	1916.74	2541.37	194.338	203.373	445.194	224.356	531.927	252.583	374.12	242.391	173.21	236.336	0.584	0.465336	0.00315	0.212	0.220795	0.979024	0.664859	0.066998	0.0246376
1415763_a_at	2510006D16Rik	2492.17	2646.64	2482.6	2788.88	2704.7	2634.48	2607.09	2423.01	2884.6	2665.04	53.2658	256.577	118.111	64.191	211.039	171.828	149.009	181.488	146.302	250.75	0.845	0.47411	0.445	0.39	0.406934	0.920017	0.844218	0.918998	0.755533
1415764_at	Zc3h11a	6511.8	7967.47	8114.12	8208.51	7612.74	6669.3	8054	7532.54	9041.08	8406.59	218.19	493.081	683.841	146.288	466.117	167.716	566.926	459.335	579.064	465.322	0.000203	0.000118782	5.67e-07	6.54e-05	0.289363	0.964868	0.949043	0.742331	0.314755
1415765_at	Hnrnpul2	874.545	638.88	567.076	574.489	564.83	901.078	618.449	606.541	741.411	553.917	51.4465	19.3943	11.1057	31.57	50.3646	45.7307	27.5047	40.6415	101.467	34.6015	8.27e-06	4.72e-07	3.66e-06	1.24e-06	0.758882	0.970752	0.407104	0.0144063	0.707544		SD
1415766_at	Sec22b	749.99	1005.67	1035.91	1604.9	1615.48	849.861	892.748	1009.64	1836.48	1423.39	46.4699	61.3199	100.662	64.2712	47.8502	39.7412	36.9747	37.1358	24.5598	88.0327	0.000317	0.000198527	2.82e-09	3.39e-09	0.105342	0.349414	0.68676	0.280118	0.744504		SU
1415767_at	Ythdf1	2878.11	2497.55	2539.58	2540.98	2533.89	2657.58	2571.38	2465.94	2538.21	2742.94	183.033	62.0088	111.921	89.3823	63.3019	84.5798	236.759	77.1556	29.2769	125.892	0.00692	0.00242772	0.42	0.547	0.555629	0.935263	0.878195	0.451025	0.71591
1415768_a_at	Ube2r2	2947.27	3655.14	3254.98	4049.6	3312.98	3103.94	3484.17	3330.69	4041.29	3303.51	220.229	212.842	127.768	144.616	217.895	144.489	248.136	140.58	215.028	260.042	0.0547	0.791247	0.000207	0.085	0.545607	0.816952	0.929575	0.90693	0.45981
1415769_at	Itch	1097.96	1171.75	1351.81	1361.39	1402.62	1088.03	1346.18	1403.43	1522.23	1374.68	39.1799	137.521	100.219	113.581	95.3345	96.0791	249.128	139.926	124.622	81.7102	0.0619	0.000247951	0.00324	0.0107	0.621724	0.82502	0.643518	0.0866226	0.663785
1415770_at	Wdr6	1008.04	528.106	496.518	557.853	362.699	957.077	527.168	581.726	620.766	297.131	104.361	44.05	63.9927	61.3009	14.4141	87.2711	30.8193	84.391	91.5331	44.45	2.84e-06	1.06e-06	4.77e-05	4.92e-08	0.577605	0.657795	0.555687	0.43179	0.019312	SD	SD
1415771_at	Ncl	15250.3	7610.6	7363.43	8011.01	11481.1	14459.3	7762.69	7677.55	6144.26	9982.91	1397.26	335.319	402.128	352.377	152.171	302.841	232.657	464.686	72.1209	411.628	1.05e-10	1.81e-11	8.98e-10	4.16e-05	0.842791	0.743235	0.490592	0.000732958	0.0313854	SD	SD
1415772_at	Ncl	1872.8	784.705	799.406	787.047	1106.84	1934.6	759.546	796.911	551.857	986.734	104.272	40.4563	29.682	32.0417	44.0364	87.3572	9.36512	52.507	22.7268	85.3154	3.19e-11	9.27e-11	2.11e-11	4.29e-08	0.376001	0.815477	0.650734	0.000617365	0.224625	SD	SD
1415773_at	Ncl	8728.39	4903.58	4244.55	4741.85	7955.24	7127.49	4313.63	4458.28	3151.73	6019.71	1307.32	361.457	203.819	299.76	276.219	553.192	327.764	239.011	484.242	612.801	2.85e-07	3.14e-08	1.05e-06	0.527	0.100749	0.366219	0.580869	0.00412097	0.0166176	SD
1415774_at	Elp2	636.095	407.579	357.724	652.86	646.563	590.377	390.507	495.895	552.83	607.358	47.454	45.2988	41.4364	136.249	18.7882	129.946	97.6868	39.6372	95.4493	27.8613	0.00569	0.0377358	0.63	0.348	0.25255	0.963338	0.793427	0.0787117	0.922099
1415775_at	Rbbp7	11821.7	6735.91	7259.4	6316.96	6066.53	10848.1	6944.68	7028.97	7127.69	6555.06	659.486	624.232	507.276	213.145	238.915	257.771	368.505	736.107	374.377	674.612	7.35e-10	3.23e-10	1.54e-10	8.15e-11	0.230497	0.763341	0.664222	0.13447	0.921006	SD	SD
1415776_at	Aldh3a2	615.64	606.846	573.786	942.636	826.648	600.175	638.95	666.924	959.925	954.479	46.8114	7.3066	42.9716	93.7613	18.8602	25.4731	21.1363	21.4943	137.114	74.4389	0.694	0.672688	1.38e-06	0.000284	0.590637	0.889556	0.685937	0.59517	0.0545715
1415777_at	Pnliprp1	16.186	13.3956	10.728	8.40552	11.6458	10.3884	4.08603	7.83727	8.03317	5.3682	20.8355	8.26896	6.52994	4.8574	10.2985	4.31507	2.45435	2.09394	6.58062	0.285154	0.298	0.480669	0.238	0.248	0.787494	0.742186	0.999897	0.533223	0.97315
1415778_at	Morf4l2	12936.1	10629.1	10898.3	10445.1	11077.5	11988.1	11062.8	10868.6	11053.5	10898.5	706.725	131.45	254.803	462.707	371.722	165.696	114.901	164.707	60.6991	278.072	7.59e-05	5.9e-05	0.00176	0.00193	0.535176	0.936116	0.874439	0.594675	0.858973
1415779_s_at	Actg1	31031.3	20242.7	22041.8	21126.2	19522.5	27553.7	22827	22136.2	22522.4	22124.1	4738.98	1178.87	1044.8	866.307	1658.64	1872.42	769.254	2279.09	801.69	1329.17	3.72e-07	1.82e-07	4.44e-06	8.1e-09	0.972938	0.769629	0.418989	0.439962	0.00705578		SD
1415780_a_at	Armcx2	3518.54	2699.56	2096.79	1923.96	1766.7	3810.5	3007.83	2348.15	2278.67	1654.71	118.859	55.08	122.468	169.48	83.4835	289.752	150.295	160.114	259.39	100.567	0.00114	4.79e-07	1.16e-06	2.35e-07	0.605664	0.455147	0.230659	0.0310002	0.714482		SD
1415781_a_at	Gm10241 /// Gm13430 /// Sumo2	22266.6	16713.8	18287.1	18056.6	19131.9	20123.8	17458.9	17464.2	18713.4	18984.8	2811.19	989.007	740.25	1066.25	905.921	1154.38	249.081	1653.2	747.267	769.859	0.000178	0.000921712	0.175	0.0272	0.610462	0.963101	0.7827	0.839482	0.901222
1415782_at	Gm10241 /// Sumo2	13668.8	9848.74	11049.2	10998.8	11621.3	12998.6	10374.9	10861.8	11277.8	11327.2	1018.4	498.404	205.067	347.043	183.192	292.609	255.223	667.522	468.525	300.838	1.11e-06	2.6e-05	0.00358	0.0023	0.539351	0.911287	0.497382	0.866415	0.969899
1415783_at	Vps35	5648.78	6773.14	8292.92	6512.57	8608.92	4928.92	6543.75	8553.03	5064.97	6063.69	65.5218	227.946	351.102	210.063	286.638	258.708	452.66	145.671	148.888	274.747	0.000478	2.08e-07	7.53e-05	3.67e-08	0.25166	0.521527	0.616599	0.00179856	0.00116752
1415784_at	Vps35	347.993	400.7	468.009	396.532	534.229	282.738	360.904	516.679	246.433	346.865	77.9272	78.9888	97.378	13.0203	42.1133	41.4043	40.9647	50.7801	16.7453	8.48918	0.176	0.0147097	0.363	0.00734	0.791116	0.850703	0.650734	0.00311068	0.000842342					5
1415785_a_at	Cct8	7513.12	6228.57	6272.82	5267.41	6377.12	6981.34	6354.27	6267.92	4559.14	5992.29	235.496	248.687	139.663	108.904	140.785	153.962	281.477	138.301	136.28	191.652	0.000364	0.000881491	7.06e-06	0.00617	0.550272	0.836667	0.991333	0.00237934	0.347998
1415786_at	Pgc	14.5786	15.7854	16.6237	13.6334	12.1228	8.57191	13.5867	11.8847	20.6956	30.7625	10.4152	21.1548	14.3429	14.1101	10.4392	11.496	9.53629	10.8008	21.3567	9.96764	0.965	0.753761	0.227	0.78	0.281663	0.982182	0.777242	0.971479	0.680664
1415787_at	Ganab	709.68	459.944	396.062	877.171	919.955	876.29	464.679	436.553	821.259	798.429	92.4397	2.52805	60.8352	21.5859	91.4262	88.8552	72.0725	73.9973	99.2074	54.2056	0.00147	7.06e-06	0.00608	0.000683	0.0557998	0.994714	0.451188	0.759424	0.186294	SD
1415788_at	Ublcp1	1510.95	1220.42	1615.54	1660.71	1708.31	1557.46	1294.82	1525.15	1560.27	1807.16	115.44	41.442	42.5543	29.297	75.365	52.8038	26.3447	42.2129	78.101	82.9391	0.000674	0.148705	0.00306	0.00146	0.9831	0.766582	0.987701	0.108049	0.741606
1415789_a_at	LOC100045709 /// Ublcp1	858.221	764.551	931.264	1096.5	1123.5	885.077	783.518	1078.47	820.818	955.098	16.9949	10.6505	67.4741	53.727	58.1241	46.9443	35.9342	94.2417	41.2633	88.9533	0.173	0.184576	0.0102	0.00031	0.706765	0.799844	0.555687	0.00422587	0.224241
1415790_at	Ublcp1	604.818	528.894	573.469	746.78	752.34	569.989	579.691	667.206	608.644	688.779	20.9761	9.39987	6.85856	34.3886	11.3709	125.341	71.3033	53.8714	25.012	34.2301	0.00799	0.399834	0.0265	0.0297	0.689926	0.476987	0.745224	0.0867074	0.391391
1415791_at	Rnf34	754.007	884.435	1060.93	857.929	718.274	696.14	909.559	1023.58	923.692	776.32	41.5587	43.0174	22.4605	29.9552	28.3496	38.5829	78.7783	47.0189	48.5702	21.0489	0.32	1.32e-05	0.997	0.0978	0.408203	0.919129	0.859529	0.195014	0.485709
1415792_at	Rbck1	657.162	652.297	631.773	797.322	933.998	625.566	580.131	561.578	725.657	862.649	20.0168	11.2863	22.3607	32.6359	87.3263	90.9164	88.5274	86.9988	112.52	9.27454	0.0399	0.0173205	0.0114	1.33e-05	0.244689	0.903326	0.713876	0.554888	0.510686
1415793_at	Pnpo	345.891	286.776	354.825	299.233	277.185	325.112	312.993	388.869	377.478	410.15	15.8112	42.7983	19.7094	24.2439	22.4501	23.085	34.799	25.6787	9.49184	36.6502	0.234	0.017342	0.00945	0.00489	0.771129	0.806718	0.686495	0.175641	0.00617686
1415794_a_at	Spin1	2676.59	2590.86	2245.86	2577.34	2330.57	2777.62	2672.39	2362.8	2623.67	2365.56	115.584	37.9272	113.342	80.4751	195.398	136.807	156.985	72.3	116.395	198.138	0.927	0.103002	0.855	0.184	0.545077	0.853416	0.674892	0.917527	0.824805
1415795_at	LOC100046080 /// Spin1	260.361	219.627	225.883	171.816	122.218	234.193	236.85	245.449	173.577	173.132	16.9806	12.5489	50.1344	17.777	9.9599	39.9197	8.76458	14.0184	23.4828	9.11527	0.6	0.598089	1.11e-05	3.32e-07	0.837563	0.93053	0.928087	0.255177	0.0449696		SD
1415796_at	Dazap2	6341.45	7746.31	8632.16	7309.15	7151.42	5620.27	7168.77	7784.67	6937.29	6177.35	89.498	368.246	243.105	243.739	180.462	92.9946	186.706	471.449	233.988	42.6865	0.00017	4.32e-06	0.000422	0.0111	0.113333	0.393307	0.515518	0.283793	0.0413009
1415797_at	Ddr1	791.454	1006.32	611.265	906.472	542.344	1055.06	1012.75	630.771	1288.85	663.618	59.0367	117.76	96.1979	62.9317	31.2758	72.44	121.497	32.7999	143.912	72.3348	2.16e-06	0.280095	0.000144	0.00588	0.0238562	0.800029	0.603429	0.060468	0.420292
1415798_at	Ddr1	286.119	370.549	231.13	323.895	214.354	343.478	356.63	270.837	415.412	237.749	22.6125	68.3986	29.101	18.6877	27.2314	21.2311	29.2985	40.9243	58.5677	20.5428	0.00644	0.455976	0.34	0.0221	0.0947024	0.764013	0.979954	0.113536	0.871699
1415799_at	Wbp11	2280.61	1712.36	1450.87	1486.15	1509.09	2376.37	1659.26	1544.5	1489.39	1452.43	108.614	101.522	58.854	14.1659	149.252	75.5302	88.2323	42.5923	6.18551	92.9002	6.92e-06	1.52e-07	6.59e-07	2.1e-06	0.376731	0.937027	0.930464	0.623909	0.22244		SD
1415800_at	Gja1	8064.05	1687.68	2790.87	18080.2	14898.5	9047.18	1989.63	3381.51	21153.9	21236	418.255	121.982	178.199	1278.81	30.8678	516.992	52.8817	140.581	1081.87	397.088	3.27e-13	3.2e-11	2.61e-10	1.97e-08	0.167644	0.236346	0.163056	0.00548343	0.000235963	SD	SU
1415801_at	Gja1	339.907	117.19	155.469	1256.86	694.034	240.259	133.817	166.58	2271.37	2007.14	53.858	11.9078	10.6325	157.196	97.3036	12.7106	9.52312	15.4282	59.4187	475.382	2.69e-10	4.57e-09	2.05e-10	3.69e-07	0.0375621	0.588171	0.846078	6.4e-05	0.000156942	SD	SU				5
1415802_at	Slc16a1	6405.08	4352.73	3416.38	7383.87	9258.95	7068.13	4275.09	3851.81	5346.41	8715.02	132.002	115.55	195.026	266.516	57.9132	194.246	175.562	226.114	177.689	239.412	1.24e-06	1.85e-09	1.41e-05	1.17e-08	0.193151	0.883175	0.279228	0.000121213	0.264724	SD
1415803_at	Cx3cl1	246.617	139.579	151.562	201.702	289.791	149.197	105.569	152.282	133.226	228.952	27.3759	11.2559	9.92309	9.90651	25.782	25.6638	20.8627	17.1972	17.9847	20.4318	8.16e-06	0.000905921	0.197	0.00728	0.00387483	0.19883	0.494719	0.000800658	0.0172415	SD		1		1
1415804_at	Cx3cl1	50.5302	32.7647	49.2384	67.3198	47.4289	21.1857	69.8629	45.8067	38.228	36.7239	26.3749	18.7641	7.44761	33.4776	23.7918	6.95959	32.8788	25.6395	17.5168	15.1496	0.863	0.642933	0.605	0.873	0.136168	0.968349	0.588307	0.890074	0.994552
1415805_at	Clps	62.7488	56.2181	46.6833	55.9475	50.7808	31.7034	37.7214	52.2086	49.8721	47.9456	18.5136	9.55946	5.49941	6.67223	7.36585	18.2978	14.5165	5.69848	15.3737	9.47712	0.844	0.0943198	0.0806	0.327	0.310003	0.744736	0.78825	0.77056	0.849732
1415806_at	Plat	1089.62	871.063	1370.36	2057.64	2105.07	1083.97	850.391	1235.01	1932.82	2282.26	133.538	63.304	75.791	42.6001	148.597	24.0361	78.9754	85.8679	97.004	38.4798	0.0773	3.89e-06	1.24e-09	1.74e-09	0.33739	0.155643	0.197556	0.199874	0.479669		SU
1415807_s_at	Sfrs2	3290.25	1371.64	1265.13	1275.11	1411.51	2446.14	1491.32	1311	1199.55	1366.9	346.192	115.881	118.85	28.1729	74.9505	268.507	91.4196	51.8328	18.9054	162.772	2.86e-09	8.03e-10	3.32e-10	1.84e-09	0.0452372	0.763911	0.966556	0.223505	0.513994	SD	SD
1415808_at	Tpbpa	6.67287	4.51541	7.01006	4.81761	14.1533	11.463	5.27642	2.99708	3.7608	10.2226	0.692016	2.00298	5.18579	2.24111	17.5538	12.7141	1.35705	1.46165	1.74133	10.9468	0.458	0.528622	0.334	0.946	0.700362	0.819766	0.808474	0.244951	0.231696
1415809_at	Tpbpa	7.14857	15.5867	5.07715	9.22378	2.32213	8.33487	5.95299	3.81789	13.5193	9.28798	6.06501	15.2576	6.39699	7.89725	1.14227	10.4625	6.68197	1.88544	17.3367	8.66774	0.172	0.965814	0.374	0.267	0.788008	0.645355	0.698666	0.937909	0.332709
1415810_at	Uhrf1	3345.72	187.851	269.795	285.39	178.562	3559.45	329.239	358.864	707.69	145.727	241.194	36.9982	42.3653	19.4075	36.5354	84.8683	49.5447	41.0684	70.8997	20.7988	1.69e-15	8.85e-15	6.86e-15	2.3e-15	0.577027	0.00539282	0.251667	3.25e-05	0.0244866	SD	SD				2
1415811_at	Uhrf1	790.983	58.1952	88.9871	89.8908	56.5525	788.98	97.6731	124.471	187.254	44.2918	144.56	33.6441	23.8342	15.7858	7.168	55.7769	25.6494	22.0767	41.3503	5.80999	3.47e-13	9.33e-13	1.3e-12	2.77e-13	0.480066	0.146501	0.244455	8.75e-05	0.151572	SD	SD				2
1415812_at	Gsn	5004.37	4711.23	5696.31	8387.46	5838.2	5385.66	5257.24	5756.96	11718.5	7559.3	74.7907	327.896	25.9756	496.63	186.396	298.642	325.04	628.201	829.931	789.468	0.444	0.0220293	4.48e-09	0.0035	0.448254	0.579926	0.788144	0.000519863	0.00913778
1415813_at	Api5	2721.15	1796.69	1720.55	2508.27	2786.45	2833.24	1742.58	1812.21	2430.05	2649.71	64.5796	30.4238	33.1044	143.729	53.9748	53.493	27.6484	132.082	185.581	115.934	1.24e-05	5.68e-06	0.9	0.294	0.530122	0.998251	0.523849	0.330942	0.533038	SD
1415814_at	Atp6v1b2	1377.09	1473.61	1745.26	3046.78	2704.76	1573.09	1553.36	1796.98	4148.78	3191.8	60.9586	111.747	85.3249	176.273	116.767	138.771	86.3577	164.553	332.431	152.902	0.928	0.00501281	7.25e-10	9.66e-09	0.258937	0.544794	0.847454	0.00441211	0.0369825		SU
1415815_at	Trim27	60.4237	57.7881	47.6782	54.408	76.1735	29.9413	59.5882	61.4011	68.2801	57.6242	5.01808	5.41473	16.2204	20.712	20.0352	14.198	10.8938	6.38509	22.8835	33.8569	0.994	0.755538	0.629	0.998	0.920618	0.947007	0.823573	0.984929	0.886065
1415816_at	Cct7	12796.9	7756.21	7790.12	8056.41	9158.05	12620.6	8290.7	7506.93	7257.57	8660.11	1147.81	357.921	301.048	377.033	318.039	448.062	199.634	574.502	108.615	758.41	4.28e-09	1.56e-09	4.82e-08	8.85e-07	0.573532	0.838415	0.990929	0.0315668	0.392655	SD
1415817_s_at	Cct7	6384.59	3872.7	3649.27	4229.48	5319.12	7222.09	4087.75	3787.6	3606.91	4592.4	275.426	160.841	222.771	69.9143	313.178	312.691	98.9015	83.8107	258.686	113.204	2.33e-08	9.04e-10	8.65e-08	0.000263	0.554505	0.777371	0.612799	0.00784086	0.0398014	SD
1415818_at	Anxa6	2568.61	2360.26	2579.15	1488.99	1306.14	3315.37	2824.35	2446.11	1637.07	1193.84	127.522	178.955	88.3758	127.032	142.595	43.9763	262.221	80.6728	10.3571	114.443	0.0096	0.0979031	4.78e-07	1.08e-07	0.0108221	0.237202	0.903402	0.355371	0.0949146		SD
1415819_a_at	Ppp2r1a	1483.9	1467.31	1271.14	1267.76	1361.48	1457.99	1605.84	1304.31	1189.78	1221.92	145.131	111.17	98.1095	44.9818	133.002	42.528	67.1825	51.3599	132.936	71.4819	0.318	0.0202492	0.112	0.733	0.517051	0.880052	0.905626	0.473698	0.102521
1415820_x_at	Nono	7210.38	5972.56	5428.21	5843.33	6393.86	6802.53	5588.89	5453.34	5127.33	5177.64	617.242	118.483	178.687	262.25	124.646	225.338	225.919	179.359	384.48	418.892	5.03e-06	2.85e-07	0.000312	0.00191	0.767601	0.795503	0.600893	0.0208845	0.00196634
1415821_at	Nptn	8795.02	9532.71	9924.32	13424.1	13379.6	7389.12	9220.11	9766.52	13524.3	13609	322.638	665.48	71.6567	431.398	273.906	329.204	300.52	401.496	867.745	351.041	0.163	0.056748	1.04e-07	4.29e-07	0.0315948	0.747957	0.842412	0.93398	0.547839		SU
1415822_at	Scd2	13599.8	15838.9	16352.3	17912.4	14379.2	12476.6	18549.4	17678.9	21779.7	16242.6	131.342	956.001	900.532	1203.32	705.707	825.552	890.777	945.302	1082.38	435.63	0.000208	8.94e-05	2.03e-07	0.0575	0.318839	0.104836	0.258084	0.000520388	0.0378742
1415823_at	Scd2	1765.52	2304.28	2316.01	2707.48	1959.33	1298.32	2830.98	2812.36	4186.23	2345.61	168.951	328.455	196.97	133.98	57.8236	39.5247	363.607	413.914	277.078	206.657	0.00691	0.00117683	9.15e-06	0.217	0.00526133	0.361477	0.28636	0.000306201	0.018342						2
1415824_at	Scd2	654.852	761.137	935.418	931.174	704.507	534.919	1095.84	1129.03	1263.74	768.771	219.621	325.555	451.868	215.698	168.826	83.1028	361.485	105.846	523.789	108.342	0.539	0.252622	0.19	0.689	0.722011	0.60523	0.64305	0.422201	0.760927
1415825_s_at	Csnk1d	1701.84	1397.96	1198.21	1750.35	1610.99	1775.61	1421.12	1282.62	1772.61	1548.74	42.1765	43.6335	4.29558	85.432	35.5718	103.219	144.302	51.2227	57.8234	41.0177	9.13e-05	6.47e-06	0.418	0.611	0.728432	0.795508	0.704427	0.276786	0.590478
1415826_at	Atp6v1h	1586.8	2413.17	2796.89	2310.44	2485.41	1605.14	2408.73	2687.66	2089.33	2472.66	325.576	66.9206	358.272	249.741	244.666	207.03	92.4511	13.5518	63.9951	31.1369	4.74e-06	2.52e-07	2.04e-05	3.7e-07	0.96323	0.892321	0.716676	0.786989	0.740642	SU
1415827_a_at	Serp1	4406.68	2434.23	2774.05	4339.5	5688.8	3999.47	2405.69	2968.37	4164.73	5081.01	78.2278	136.61	99.6593	243.66	161.214	242.317	50.8884	211.405	22.7638	307.579	3.44e-10	3.23e-09	0.854	2.78e-06	0.341942	0.997817	0.244822	0.916381	0.121611	SD
1415828_a_at	Serp1	2933.2	1130.66	1234.57	1966.83	2450.92	2303.67	1139.54	1421.24	1848.65	2242.37	206.901	111.515	132.758	86.9869	145.58	253.344	30.8322	101.411	68.0912	244.06	2.22e-10	7.38e-10	6.35e-05	0.211	0.0244521	0.669844	0.325619	0.424808	0.172712	SD
1415829_at	Lbr	3693.59	1514.42	1646.59	1500.17	1733.14	3356.9	1725.51	1712.21	1584.56	1522.92	286.525	88.7153	51.4965	94.1457	113.894	286.037	51.6449	85.4773	81.9721	16.3552	5.41e-11	2.81e-10	1.42e-10	1.74e-09	0.297043	0.189495	0.829125	0.284403	0.112805	SD	SD
1415830_at	Orc5l	919.127	390.169	369.917	722.488	858.969	1026.33	418.954	338.22	649.017	847.725	167.361	21.2006	43.3004	62.8893	63.2596	81.4073	49.9545	16.2371	79.9127	59.0097	1.11e-09	5.85e-10	0.00111	0.404	0.258326	0.897432	0.478249	0.180278	0.744012	SD
1415831_at	Psmd2	5817.58	5282	5791.74	4028.2	4366.07	5981.43	5466.89	5164.51	4024.32	4031.59	283.28	370.401	224.336	214.11	124.133	26.8225	208.844	262.054	173.787	138.125	0.0913	0.845297	4.86e-06	9.44e-05	0.701365	0.870858	0.365402	0.683948	0.117885
1415832_at	Agtr2	4.29671	15.3375	3.80518	7.06486	9.51942	11.4609	7.27878	4.88141	2.44388	4.64859	2.75921	6.46684	3.3963	5.14652	5.68388	6.26555	6.50411	3.68906	1.79561	3.33719	0.129	0.253076	0.798	0.992	0.501972	0.323255	0.544088	0.914557	0.778548
1415833_x_at	Gm14303 /// Rps29	23470.1	19620.5	21419	19632.3	22012.3	21488.2	20961.5	20553.6	19761.4	21641.7	3038.23	1899.02	1396.28	1892.9	1840.83	1904.45	1240.19	2727.92	1406.92	1770.37	0.486	0.461396	0.339	0.015	0.782386	0.962321	0.899262	0.462406	0.626205
1415834_at	Dusp6	2686.39	1209.33	2066.17	645.615	801.291	2414.1	1259.49	1939.54	418.512	990.354	116.582	30.3943	9.91922	48.3142	52.5072	58.7799	58.6668	40.8101	48.694	86.7254	6.03e-10	0.000233815	6.08e-13	3.97e-12	0.377676	0.647098	0.644257	0.000368643	0.00829733	SD	SD			2
1415835_at	Prl3b1	13.2682	14.1079	15.234	21.1216	15.8928	8.54396	19.3959	9.08361	11.7642	9.88871	8.92474	6.15767	1.373	4.52844	8.96613	5.81083	15.8139	11.4593	12.2535	10.8453	0.352	0.136098	0.536	0.716	0.64155	0.911483	0.931357	0.376469	0.485115
1415836_at	Aldh18a1	522.668	667.028	466.167	1040.28	997.487	481.88	678.329	455.915	784.1	1093.78	49.3183	22.4905	36.8687	75.4505	12.3291	13.5229	62.9972	52.7185	116.862	55.4515	7.07e-07	0.646896	2.43e-10	3.29e-10	0.446915	0.986699	0.814963	0.0146612	0.272102		SU
1415837_at	Klk1	19.1983	7.01301	6.61677	6.30471	4.02153	4.00542	12.6402	2.81312	8.92123	8.24101	14.6326	6.10799	5.59463	6.51483	2.87603	4.60818	9.02888	0.930495	11.1496	7.28091	0.323	0.963952	0.393	0.294	0.501289	0.848548	0.999897	0.709196	0.252948
1415838_at	Serinc1	6094.88	7902.96	9546.29	8250.93	7516.25	5350.78	7793.69	9413.55	8975.12	8664.69	150.314	571.451	580.944	441.119	149.091	439.641	236.911	432.926	325.635	123.497	1.12e-05	6.11e-08	3.87e-07	1.33e-05	0.341906	0.973292	0.754828	0.40074	0.0776136
1415839_a_at	Npm1	24007	14126.1	13069.9	15587.8	19218.6	21417.8	14423.7	13539.1	12701.4	16664.2	2951.45	428.662	708.893	619.899	1071.53	367.804	667.221	1477.65	610.589	883.511	4.16e-06	1.81e-07	0.00043	0.183	0.475742	0.952258	0.44808	0.00454073	0.0502439	SD
1415840_at	Elovl5	2810.44	2192.25	2250.25	5167.45	5091.1	2809.71	2354.78	2608.28	5765.27	5075.24	246.306	143.059	62.5895	242.532	331.954	138.691	53.5721	67.9586	277.066	56.3768	3.93e-05	5.45e-05	2.98e-09	1.06e-08	0.944872	0.693765	0.149603	0.27948	0.977726		SU
1415841_at	Dync1i2	4148.01	5731.25	6007.64	5116.73	4846.14	4137.97	5766.59	5778.97	5110.59	4602.01	161.913	108.102	53.028	37.2304	119.53	109.53	139.311	109.533	84.9648	51.8653	2.14e-06	4.78e-07	3.74e-05	0.000504	0.979387	0.935646	0.970565	0.878648	0.180756
1415842_at	Mlst8	294.385	238.145	203.586	328.657	271.91	281.174	261.097	272.292	352.323	297.331	35.6519	21.6457	16.76	21.1405	22.1186	34.7258	13.586	25.5168	42.491	38.6349	1.29e-05	7.73e-06	0.186	0.000866	0.363622	0.916441	0.99564	0.557077	0.0900962
1415843_at	Mlst8	148.627	74.0313	97.0655	95.0555	76.9671	103.728	101.16	81.1774	116.068	82.2291	10.6306	26.0862	16.2116	20.0889	20.6393	1.4283	12.4125	15.1041	12.0344	19.193	0.00419	0.0552345	0.000964	3.54e-05	0.0705561	0.524462	0.691514	0.48542	0.0494855		SD
1415844_at	Syt4	1.8408	6.99479	10.0217	14.5682	12.4616	3.47885	11.433	5.25371	6.83431	4.67483	1.06043	6.1747	9.88442	10.6499	15.8274	1.2498	13.8096	4.02537	5.31297	3.64561	0.0553	0.198329	0.24	0.0333	0.741469	0.883005	0.871094	0.829986	0.473512
1415845_at	Syt4	40.5494	42.4785	29.2596	31.1586	30.751	22.4706	44.0333	43.3942	24.5502	45.4056	7.27907	7.18696	9.98105	3.85319	17.9507	10.546	19.6009	16.3749	8.94798	12.0476	0.569	0.550835	0.79	0.6	0.264588	0.724017	0.477317	0.526008	0.683068
1415846_a_at	Ldhc	2.57887	4.44631	3.54859	2.42125	8.36674	5.01084	4.97691	6.28074	3.02382	10.2651	0.56677	3.75915	2.14745	0.209279	11.0612	4.02314	1.75228	4.20578	1.63326	13.5441	0.251	0.732433	0.00276	0.304	0.908973	0.652128	0.948029	0.118892	0.512766
1415847_at	Ldhc	36.0843	26.0324	25.0978	19.6226	20.2254	35.7321	31.7394	31.2207	32.4883	15.2174	19.2856	18.0205	11.381	8.19252	9.72091	3.59401	24.198	22.4696	2.65658	11.4983	0.192	0.116382	0.0765	0.018	0.342984	0.919873	0.810463	0.398703	0.73784
1415848_at	Prl3d1	97.7252	164.025	136.244	82.6157	118.157	99.6335	140.468	82.8265	73.0046	77.6386	25.1514	40.5417	25.0589	16.2382	33.5686	0.861947	65.7212	36.2268	17.0502	16.6781	0.796	0.648198	0.00348	0.153	0.126659	0.947169	0.633528	0.749076	0.784151
1415849_s_at	Stmn1	11889.1	2192.08	2330.09	4431.93	2814.04	11837.9	3526.33	2956.69	7718.28	1586.7	490.539	262.211	174.64	317.547	156.823	286.717	125.791	60.5962	53.1893	100.054	2e-14	3.94e-14	1.42e-11	1.34e-13	0.793678	0.00325746	0.029871	8.66e-05	5.26e-05	SD	SD		2	3	2
1415850_at	Rasa3	2102.08	1322.89	1355.9	1836.91	1312.41	2143.89	1256.67	1403.92	2248.99	1435.61	44.5769	48.5589	39.2443	96.2242	17.1179	25.1375	90.0122	139.404	172.637	68.8965	1.61e-08	3.75e-08	0.00308	1.48e-08	0.556099	0.980577	0.559602	0.0860608	0.505251	SD
1415851_a_at	Impdh2	6698.92	2684.99	2262.5	3627.25	4910.34	6783.21	2737.81	2424.65	3026.3	4162.72	286.191	138.558	107.608	85.5114	41.332	176.604	67.1629	80.4594	67.1402	276.407	6.6e-12	1.02e-12	1.59e-09	1.46e-06	0.776907	0.736837	0.543802	0.00741082	0.0302118	SD	SD
1415852_at	Impdh2	5993.12	2527.89	2182.71	3346.27	4531.82	5307.32	2660.66	2371.59	3174.1	3941.87	335.308	235.036	34.317	32.5104	197.976	113.383	137.974	151.015	218.316	273.68	8.61e-13	1.88e-13	1.33e-10	1.45e-07	0.695096	0.503468	0.175302	0.0121373	0.0200813	SD	SD
1415853_at	Def8	262.762	273.708	312.542	336.305	246.285	251.088	338.749	309.511	432.722	364.473	55.3601	50.0108	67.8425	23.1425	24.7534	18.1856	17.2395	34.9174	45.882	71.9482	0.974	0.496645	0.114	0.16	0.919973	0.376819	0.960139	0.0778319	0.248887
1415854_at	Kitl	88.8336	81.6409	74.3784	128.02	157.223	77.5681	81.4599	107.509	82.7408	96.5404	18.3681	15.7241	17.7554	38.6704	29.1412	10.0414	6.79195	6.343	16.4593	14.4033	0.416	0.378815	0.289	0.025	0.0985112	0.879973	0.564343	0.00399544	0.00876486					2
1415855_at	Kitl	752.28	697.14	638.81	1181.02	1158.84	438.236	589.178	790.262	854.055	951.857	64.6527	74.7506	28.5715	160.381	48.9833	59.356	64.0314	66.3073	82.6528	111.695	0.356	0.0226273	4.84e-06	1.9e-05	0.00419206	0.314194	0.0721843	0.000255139	0.0209674		SU	1		1
1415856_at	Emb	438.317	166.756	207.312	1173.61	1102.5	420.668	212.961	244.274	1326.81	1668.2	36.1393	13.4578	12.9192	49.7674	36.7471	11.7698	17.1516	14.7488	27.7264	143.89	7.43e-09	1.82e-08	6.03e-10	8.11e-10	0.477471	0.181025	0.146545	0.0212476	0.000338397	SD	SU
1415857_at	Emb	471.28	195.074	175.58	1277.1	1220.75	390.345	229.966	254.159	1628.09	2227.88	10.5223	2.95501	10.2371	18.2471	81.3265	54.623	14.2831	25.659	128.658	83.2981	2.06e-10	3.78e-10	6.92e-10	9.86e-10	0.293975	0.0342371	0.088965	0.0289334	0.000167586	SD	SU				3
1415858_at	Eif3c	6460.53	10798.8	9184.14	9829.88	10939.4	6292.53	9800.76	7954.35	6690.2	10047.5	589.948	474.92	972.798	520.339	515.636	695.379	257.779	713.708	804.584	869.627	2e-08	2.83e-06	1.78e-08	3.02e-09	0.61331	0.328279	0.371661	0.00117687	0.312725	SU	SU
1415859_at	Eif3c	5610.73	8671.81	8091.04	8216.88	9584.51	5473.85	7957.65	7248.97	5507.81	9119.93	193.142	596.745	550.435	891.026	411.578	303.037	813.975	477.644	569.036	395.265	1.22e-06	2.01e-05	1.48e-06	9.84e-08	0.972283	0.591602	0.399545	0.000855944	0.335416		SU
1415860_at	Kpna2	11034.6	3517.61	3821.14	3614.44	3645.05	10613.4	3697.91	3812.21	7336.15	3693.3	644.771	215.331	106.969	143.912	52.7295	221.159	120.601	269.58	180.293	136.951	1.66e-13	3.97e-13	4.32e-13	3.98e-13	0.582274	0.304787	0.767128	2.7e-05	0.683609	SD	SD				2
1415861_at	Tyrp1	5.56513	16.9253	17.5707	12.0498	18.5452	7.3857	16.8895	23.6885	14.8051	12.5508	2.37082	7.10132	1.76548	8.9775	5.76868	7.38017	5.88494	8.84822	11.9992	9.13632	0.384	0.16217	0.335	0.0547	0.412448	0.59805	0.512345	0.547213	0.317686
1415862_at	Tyrp1	12.3413	13.417	8.74932	7.1564	15.168	10.3667	20.6297	12.2863	9.71516	8.70151	6.01724	2.03204	9.05699	1.60812	11.3996	10.4568	3.87021	5.0939	5.77931	3.46154	0.151	0.899033	0.97	0.439	0.33633	0.919139	0.473216	0.79219	0.316118
1415863_at	Eif4g2	11832.7	11170.2	9828.73	8478.92	9340.51	10832.4	11142.7	10050.9	7176.15	8199.83	770.016	597.71	716.794	300.089	536.245	642.01	935.997	205.555	422.094	559.925	0.0363	0.000512443	2.24e-05	0.000112	0.60702	0.959724	0.874334	0.0673472	0.442509
1415864_at	Bpgm	441.752	519.061	623.47	428.338	442.917	444.396	546.937	596.682	486.073	370.624	23.786	37.728	55.7987	39.186	50.2508	42.645	40.309	103.375	19.0933	54.2676	0.0089	1.72e-06	0.679	0.628	0.511222	0.884174	0.407104	0.278295	0.0519595
1415865_s_at	Bpgm	507.367	541.118	771.787	455.556	423.562	502.502	538.9	695.267	429.471	317.537	52.1267	109.925	22.9394	11.4564	50.1693	52.5014	16.5629	19.3151	32.3031	31.4985	0.0153	7.52e-07	0.961	0.492	0.647298	0.87322	0.445678	0.548107	0.10568
1415866_at	Unc45a	219.117	203.434	113.903	176.28	168.848	210.397	168.066	144.955	164.994	137.262	19.8027	60.4872	12.7232	25.3767	33.4723	19.2074	10.0653	21.5421	18.5325	10.5423	0.0588	0.000159148	0.0587	0.0286	0.544853	0.969332	0.956465	0.463006	0.695935
1415867_at	Cct4	12394.3	9866.29	10237.6	9688.91	11185.7	12194	10397.1	9961.15	8178.05	10243.4	1119.91	731.679	544.719	448.289	489.542	269.83	398.997	988.034	415.623	548.082	0.000103	0.000104858	0.000925	0.512	0.936278	0.944037	0.915172	0.0065992	0.13041
1415868_at	Cct4	101.701	69.4926	55.0768	88.4852	110.48	112.357	81.8499	52.3356	79.9321	129.626	15.3301	9.08309	5.9946	29.3763	14.572	43.6955	17.158	16.4404	16.4191	6.18707	0.000896	0.000112433	0.935	0.279	0.4854	0.938257	0.881308	0.0734619	0.802064	SD
1415869_a_at	Trim28	3535.4	1516.86	1423.53	1930.22	1733.84	4137.07	1651.45	1418.22	2120.99	1684.59	208.903	67.5485	38.958	131.007	83.7059	123.702	18.9827	100.169	126.874	101.115	8.73e-11	1.51e-11	3.29e-09	3.18e-10	0.0716486	0.363249	0.538976	0.482882	0.725731	SD	SD
1415870_at	Calu	7883.8	7826.82	8183.68	9950.15	10160.5	7901.03	7796.63	7793.43	10335.3	11322.1	110.503	360.996	417.73	552.099	567.734	298.213	313.188	672.466	819.577	563.198	0.452	0.556519	3.67e-06	2.64e-06	0.666301	0.847042	0.970992	0.782794	0.0841508
1415871_at	Tgfbi	2.37361	9.45101	6.39986	222.086	127.695	1.79061	3.31689	4.2085	574.967	239.586	1.12285	13.2452	3.40544	27.1676	30.1963	1.05053	1.94262	4.56759	35.0382	55.3365	0.679	0.640215	2.23e-11	4.92e-10	0.43791	0.848118	0.924165	1.45e-05	0.00164054		SU				5
1415872_at	Hnrnph1	10638.5	6354.91	5140.86	5195.43	5209.28	9400.72	6612.68	5567.02	5631.73	4565.47	507.466	312.854	326.106	63.5392	71.0806	387.306	160.11	262.377	29.6061	113.548	1.54e-08	1.98e-10	5.23e-10	4.56e-10	0.135257	0.879071	0.444665	0.487992	0.052281	SD	SD
1415873_a_at	Actr1a	2155.93	1468.93	1853.92	2040.06	1804.88	2630.13	1565.37	1881.78	2239.92	1882.71	237.293	63.6973	136.97	91.3855	51.6747	101.392	129.748	31.838	221.876	26.1429	1.11e-05	0.0357978	0.153	0.00319	0.0263325	0.567115	0.803916	0.130042	0.72588
1415874_at	LOC100046643 /// Spry1	159.128	1037.19	1329	414.376	1455.78	112.4	1126.1	1291.7	143.162	643.118	7.55868	24.4091	65.7354	10.3635	120.523	26.3199	73.5723	92.8765	6.34937	50.2067	4.71e-12	1.03e-12	1.74e-07	7.69e-13	0.120637	0.79979	0.676206	2.52e-05	3.06e-05	SU	SU			5
1415875_at	3010003L21Rik	111.02	64.9186	46.729	44.1087	60.3971	66.6382	40.3691	32.4876	42.2447	37.9754	32.3614	10.7472	12.4344	12.9905	16.8612	9.00207	30.8675	21.4003	17.9383	15.4251	0.238	0.359522	0.144	0.612	0.414557	0.59638	0.700353	0.0636602	0.680107
1415876_a_at	Rps26	19077.7	15852.2	17122.7	15921.3	17669.5	18049.6	17049.6	16374.6	15982.7	17221.7	1852.49	1671.35	996.204	1469.78	1482.3	1236.32	1150.68	2061.77	1285.4	1619.25	0.0243	0.00555607	0.347	0.932	0.662368	0.980826	0.677152	0.468004	0.862318
1415877_at	Dpysl3	3027.52	3066.93	4690.74	12446.4	9179.28	3203.82	1915.66	4140.35	13571.9	10398	187.689	226.361	265.514	533.498	235.328	256.181	61.167	392.339	645.672	838.716	0.655	2.72e-07	9.38e-14	2.62e-12	0.140951	0.00614998	0.28018	0.202256	0.184454		SU
1415878_at	Rrm1	5149.59	1867.23	1574.14	1999.51	1255.89	5571.62	2094.83	1787.57	2733.62	1087.97	196.654	181.894	135.154	92.4328	15.5295	334.61	145.035	245.091	89.9197	18.5859	4.04e-12	8.76e-13	1.01e-11	1.22e-13	0.386161	0.357981	0.293472	0.00203596	0.15284	SD	SD
1415879_a_at	Rplp2	27400.4	23581	23874	21762.9	27218.9	26599	25476	23098.9	21183.9	24287.8	2834.33	1997.26	1429.52	1174.73	1301.99	1389.02	1415.95	2656.16	1471.16	1442.18	0.783	0.0149439	0.327	0.0574	0.62624	0.97528	0.781848	0.221856	0.118366
1415880_a_at	Lamp1	8071.66	13551.1	14029.6	10167.6	9376	7920.95	13973.2	12882.3	10482.3	8800.44	421.895	512.173	691.515	331.79	561.822	295.132	126.239	1018.56	791.862	488.636	4.9e-09	1.7e-08	9.89e-06	0.00186	0.940261	0.911446	0.820371	0.446245	0.626242	SU
1415881_at	Ghitm	3095.51	9033.16	7447.95	8583.58	10174.7	3123.13	7403.82	6600.3	4930.26	9125.95	116.554	772.343	367.374	98.794	289.64	180.785	373.166	174.995	349.201	316.447	4.67e-12	4.61e-11	5.03e-12	1.1e-12	0.812819	0.0717111	0.129797	0.000169454	0.178414	SU	SU			2
1415882_at	Ghitm	4177.93	7592.98	6946.02	7460.7	9239.75	3520.23	6559.39	6108.08	4799.34	8001.91	91.3912	460.248	588.73	414.641	511.781	169.024	404.554	334.326	449.994	660.996	1.62e-09	2.01e-08	5.6e-10	2.76e-11	0.0662485	0.245837	0.555687	5.14e-05	0.0809821	SU	SU			2
1415883_a_at	Cela3b	4.06136	4.0177	2.67408	13.677	5.33133	3.63244	6.08924	5.14422	5.12099	3.12569	1.09614	1.36835	0.76261	14.2046	2.04227	2.0005	1.55011	2.2972	2.41123	2.3536	0.086	0.0271968	0.629	0.793	0.855217	0.254193	0.50886	0.949768	0.876129
1415884_at	Cela3b	177.984	125.214	101.574	86.7164	120.908	131.82	79.7087	113.265	207.175	158.934	33.1025	41.6424	26.5177	10.0791	32.8958	30.8447	55.8265	7.95004	30.3184	55.834	0.106	0.0154308	0.309	0.347	0.142672	0.789816	0.939624	0.591561	0.971799
1415885_at	Chgb	31.4597	36.3809	31.9947	26.8097	19.6825	17.51	30.2258	24.5187	22.6117	16.1802	4.26991	28.7689	13.727	10.0606	10.4323	13.8751	5.18717	1.82804	2.85884	3.48785	0.877	0.759504	0.687	0.305	0.478265	0.924322	0.777731	0.650128	0.665878
1415886_at	Sh2d3c	27.9815	18.7523	13.7239	12.6711	34.7836	14.1325	47.7123	27.7626	13.2829	14.6002	33.5711	5.46717	2.70864	2.57929	21.6281	11.6879	32.6733	16.6819	1.41109	7.59437	0.806	0.611134	0.221	0.766	0.0310045	0.331473	0.973972	0.354764	0.365317
1415887_at	Tfg	3751.52	3514.57	3492.56	3452.51	3648.78	3510.58	3589.42	3538.49	3561.69	3465.93	149.763	226.668	33.5398	51.6788	15.882	141.625	153.904	97.4814	18.5351	138.959	0.0142	0.110491	0.044	0.201	0.445163	0.833434	0.972252	0.523156	0.372927
1415888_at	Hdgf	8363.45	5242.97	5159.84	5387.32	6185.01	8629.96	5755.03	5049.55	5352.7	4999.09	402.933	286.378	19.2235	48.2261	67.363	127.441	53.526	237.798	120.14	95.5905	6.2e-09	3.04e-09	2.34e-08	2.67e-06	0.534027	0.684058	0.939393	0.998194	0.00641927	SD
1415889_a_at	Hsp90b1	13634.8	11222.1	9660.88	10089.8	11453.2	13338.2	11694.2	11049.5	10697.8	10205	177.286	1098.16	558.663	431.955	525.006	690.34	1304.41	502.054	679.412	800.004	0.00479	3.96e-05	0.000963	0.0253	0.835591	0.99702	0.325178	0.348428	0.573465
1415890_at	Papss1	2737.34	1408.97	1516.89	2296.81	1981.98	2535.9	1570.07	1562.05	2576.51	1923.91	108.222	41.0703	52.5355	284.883	60.4931	140.945	90.9794	59.5946	84.9159	56.5718	1.15e-09	4.55e-09	0.00144	7.77e-05	0.271726	0.342327	0.365442	0.180429	0.0570858	SD
1415891_at	Suclg1	3864.9	4683.56	4870.9	3956.54	3617.25	3623.28	4976.07	4830.5	3996.72	4280.46	186.941	124.761	76.6123	24.4913	38.9565	77.2991	118.334	98.2855	153.101	174.079	2.12e-05	2.5e-06	0.0373	0.9	0.497971	0.763766	0.911705	0.605049	0.0645686
1415892_at	Sgpl1	1468.82	1452.28	1424.62	1371.57	1196.55	1641.53	1478.7	1524.03	1228.43	1203.76	99.9591	110.456	112.05	106.437	84.8593	163.192	52.2884	60.0559	73.0552	89.1658	0.917	0.713649	0.563	0.0239	0.105387	0.953637	0.976506	0.274879	0.999587
1415893_at	Sgpl1	123.66	101.762	96.9593	89.7507	59.4137	79.444	92.284	131.096	64.1473	69.1057	34.1071	18.004	32.7215	23.0182	5.12749	12.4742	1.82488	24.0813	14.0672	13.3084	0.309	0.839587	0.0313	0.0216	0.161746	0.953637	0.973296	0.428523	0.991536
1415894_at	Enpp2	48.5465	74.1775	212.556	595.276	541.954	28.5495	61.228	302.923	406.734	447.108	3.58004	30.7009	23.2303	84.0858	16.5852	8.16757	1.57139	34.2059	122.519	137.668	0.262	0.00414723	2.65e-05	7.71e-05	0.236056	0.448155	0.469717	0.0649754	0.0081715	SU	SU
1415895_at	Snrpn /// Snurf	1141.66	856.523	1073.54	1098.86	885.516	955.053	800.948	985.121	1306.48	1087.3	118.607	13.4287	150.652	82.777	114.605	51.4251	57.3981	149.791	54.9944	79.5225	0.213	0.466648	0.98	0.246	0.15433	0.806556	0.951819	0.712484	0.499976
1415896_x_at	Snrpn /// Snurf	367.074	426.903	715.166	550.951	185.314	428.087	281.786	475.141	650.796	422.531	282.849	119.325	110.232	38.9039	115.289	73.0753	54.0463	132.169	172.638	43.6589	0.358	0.432021	0.353	0.0206	0.202179	0.792891	0.939604	0.544555	0.635785
1415897_a_at	Mgst1	390.088	1025.85	1100.52	401.954	297.304	137.629	1139.85	1841	307.6	311.599	52.5103	39.5885	39.9425	18.2424	47.3706	24.5554	31.1923	110.675	34.0573	41.5903	6.17e-10	2.62e-10	0.137	0.0232	3.12e-05	0.354785	0.000839099	0.00338825	0.845196	SU		1	3	1
1415898_at	Mgst1	16.8614	16.3141	8.08225	5.26988	22.9675	9.44344	20.3596	19.414	26.3549	15.1616	12.4596	13.316	4.97411	1.01717	16.3249	10.4708	18.0636	6.67412	1.63053	7.89193	0.432	0.47511	0.796	0.623	0.342207	0.803259	0.704426	0.67687	0.619595
1415899_at	Junb	753.919	656.171	844.251	1008.39	1364.01	687.328	621.867	862.872	974.029	1253.86	38.3283	67.6574	76.8255	118.791	131.799	60.0049	17.6746	120.024	29.1886	162.457	0.266	0.000518534	9.98e-06	8.58e-09	0.167072	0.914311	0.944048	0.0639444	0.250992		SU
1415900_a_at	Kit	15.2403	37.046	24.5212	23.4386	14.0293	28.1325	19.122	29.8921	9.99709	17.3368	6.57979	7.91488	6.60931	14.7453	7.52262	9.56108	9.19757	6.75973	6.57031	24.274	0.923	0.940856	0.421	0.444	0.696644	0.575082	0.949109	0.921051	0.414346
1415901_at	Plod3	1304.55	1087.66	966.749	1242.07	1236.06	1317.69	1128.09	1064.2	1443.25	1363.57	223.189	136.085	192.754	55.7047	56.2901	45.2513	46.7258	30.2612	155.96	124.14	1.76e-06	1.41e-06	0.208	0.0388	0.0592226	0.751737	0.97352	0.178849	0.600461
1415902_at	Aldh7a1	4.70018	4.2589	3.1873	4.50128	5.82594	2.95475	4.57621	4.90308	5.3324	4.99133	1.03013	0.429932	0.913441	1.52764	1.83912	0.192307	1.52305	0.388315	0.665839	1.55886	0.76	0.976007	0.329	0.268	0.98806	0.899514	0.781381	0.854211	0.248701
1415903_at	Slc38a1	1164.46	624.505	563.012	654.863	719.545	1121.71	664.179	557.897	493.955	534.849	115.942	98.3611	63.8912	76.4627	25.2606	80.7255	38.6799	9.3423	40.803	19.1141	3.38e-06	2.08e-07	5.97e-07	5.24e-06	0.755228	0.700612	0.917966	0.0416282	0.00103566	SD	SD
1415904_at	Lpl	1141.11	4420.68	2916.66	7491.08	8912.35	821.526	4332.5	6865.19	12495.1	11202	73.0648	237.34	199.931	265.708	209.112	75.486	383.966	651.413	798.255	1057.99	5.25e-14	5.01e-12	2.18e-15	7.3e-16	0.0083344	0.901186	6.73e-05	7.34e-05	0.0108349	SU	SU		3		2
1415905_at	Reg1	29.9669	26.2075	31.0828	24.0129	30.4313	17.5117	31.3621	31.6963	18.8072	16.6973	16.7594	4.30349	12.4327	7.01499	4.97774	11.309	11.3174	7.07837	14.6107	12.17	0.213	0.581898	0.206	0.95	0.0515964	0.863066	0.878871	0.859342	0.261803
1415906_at	Tmsb4x	30531.9	24734.6	26011.6	18096.2	15843.3	29247.7	26303.2	24811.2	19563	18513	3964.86	2171.86	1338.46	1683.68	188.831	2674.83	1001.71	2252.05	1636.43	1080.29	0.0125	0.00349834	1.2e-08	1.12e-11	0.852738	0.990317	0.984125	0.175529	0.00954204		SD
1415907_at	Ccnd3	2578.17	7660.28	6886.12	2428.3	1740.48	2550.06	8251.4	6360.3	3106.23	1914.47	26.1272	340.253	206.727	95.8502	63.4994	53.0516	215.081	154.986	78.1399	5.57132	1.51e-13	6.33e-13	0.822	4.05e-08	0.374579	0.532365	0.497382	0.00281613	0.00478883	SU
1415908_at	Tspyl1	1562.87	3794.12	2820.15	3238.57	3174.05	1477.65	3366.91	3129.57	2853.99	2839.06	113.028	517.948	366.835	517.285	100.983	132.708	424.244	487.891	487.212	447.549	1.31e-07	1.39e-06	2.85e-07	5.48e-07	0.948488	0.946292	0.843371	0.286804	0.664924	SU	SU
1415909_at	Stip1	3353.48	2406.29	2107.31	1857.06	2823.22	3346.75	2473.64	2116.85	1722.1	1915.93	97.2979	66.4393	43.8086	19.6241	81.2434	57.4181	115.193	51.2637	70.4989	127.698	2.61e-06	6.73e-08	2.48e-09	0.00355	0.753345	0.770216	0.938628	0.189141	0.00053519
1415910_s_at	Ciapin1	1256.6	1067.79	1132.49	1181.19	1461.02	1289.31	966.018	1053.42	1286.59	1397.74	194.596	91.193	249.372	142.114	30.7081	46.9081	81.0493	249.967	152.225	115.548	7.08e-10	3.31e-09	9.1e-06	0.122	0.563599	0.987829	0.949235	0.015498	0.000792975
1415911_at	Impact	1540.39	1771.87	1894.17	2316.63	2029.97	1540.15	1679.5	1804.84	2043.88	2128.14	5.41348	34.6423	95.0451	54.0368	70.8936	63.7386	126.117	89.9145	83.0889	69.7103	0.000181	1.11e-05	7.36e-09	7.44e-07	0.353019	0.623338	0.981511	0.0245959	0.935752
1415912_a_at	Gm6573 /// Gm6834 /// LOC100044992 /// Rps13	11994.8	10009	9618.47	9797.85	12631.8	11567.4	10121.8	9896.14	8340.53	10895.5	814.408	469.65	280.738	708.321	326.682	441.693	390.95	695.732	643.022	293.96	0.000347	1.41e-05	0.00357	0.0863	0.933026	0.959266	0.723635	0.00849854	0.0511893
1415913_at	Gm15483 /// Gm6573 /// Gm6834 /// LOC100044992 /// Rps13	147.563	52.0338	48.4029	89.9904	119.581	99.9015	79.3245	51.1613	74.6174	97.1131	12.9394	19.5968	4.55108	15.5333	17.4089	11.8199	12.4809	14.1688	10.4895	23.5792	6.42e-08	1.77e-08	1.61e-07	7.99e-06	0.221112	0.55828	0.669572	0.652558	0.100717	SD
1415914_at	Hnrnpab	16415.5	9620.64	8603.49	9561.93	10846.6	16096.9	10032.4	8732.3	9325.13	10468.4	1192.73	288.604	141.601	168.185	48.594	118.593	156.009	453.08	155.683	273.07	3.15e-10	2.5e-11	2.68e-09	3.23e-08	0.919973	0.863958	0.694264	0.778649	0.645884	SD	SD
1415915_at	Ddx1	4812.35	4224.9	4254.64	3936.27	4365.66	4795.94	4045.62	3774.36	3740.53	4007.74	131.403	230.981	181.524	243.44	110.527	141.675	124.887	207.073	303.385	190.747	0.0255	0.00587552	0.00365	0.142	0.895118	0.733293	0.364346	0.375215	0.120824
1415916_a_at	Mthfd1	2516.15	922.661	844.088	944.148	1144.48	2481.43	876.158	841.575	867.227	1170.26	69.1823	96.6243	74.6428	18.4758	84.3823	109.72	71.9724	93.9544	25.1965	171.132	1.8e-10	6.68e-11	8e-10	2.08e-08	0.697704	0.981357	0.821573	0.0183287	0.468777	SD	SD
1415917_at	Mthfd1	1706.38	544.84	502.124	631.242	839.35	1668.67	504.358	554.934	513.339	736.082	55.7927	43.2812	14.6412	49.9101	53.6284	81.7961	21.5002	57.8518	28.2425	76.7658	1.35e-12	6.18e-13	6.57e-12	2.02e-10	0.943564	0.905289	0.424998	0.00746035	0.484779	SD	SD
1415918_a_at	Tpi1	11850.7	10672.4	11671.2	8349.74	8160.21	12489.3	12010.1	10447.3	11282.7	9438.39	176.798	757.043	373.417	299.005	194.853	359.15	561.397	995.686	376.723	223.474	0.0453	0.535299	6.5e-06	6.16e-07	0.41623	0.293516	0.364205	0.000442638	0.024171
1415919_at	Npdc1	1518.93	2055.01	2459.94	2525.61	2278.41	1510.58	2016.93	2359.2	2827.41	2313.89	74.1987	43.4705	70.5421	126.839	145.434	68.4805	5.48723	169.014	215.574	90.5908	9.08e-06	1.76e-08	1.02e-08	1.49e-07	0.818938	0.911287	0.655955	0.305237	0.585797		SU
1415920_at	Cstf2t	3614.53	4604.16	4086.17	5180.8	5476.37	3782.08	4626.09	4314.44	4025.31	4859.41	267.359	334.693	438.387	504.458	124.813	177.425	145.806	206.323	319.646	268.608	0.00106	0.10287	1.11e-06	1.9e-06	0.738575	0.906928	0.75996	0.0132945	0.720038
1415921_a_at	Tnfrsf19	26.8375	22.4651	50.6218	39.0892	31.5242	31.746	33.027	51.6306	22.1105	36.1235	5.78832	17.5097	12.4511	14.7173	14.4043	2.03181	17.671	3.70082	16.7292	3.58663	0.694	0.000670554	0.0773	0.729	0.296466	0.59638	0.86701	0.44099	0.561458
1415922_s_at	Marcksl1	1803.56	498.373	488.917	744.628	550.665	2105.67	445.37	602.979	589.232	397.568	76.4056	23.668	18.7165	55.3403	12.4444	61.184	70.4367	59.2049	45.9477	8.45968	1.73e-12	2.55e-12	5.31e-10	7.3e-12	0.045299	0.443346	0.628738	0.00177074	0.000582635	SD	SD
1415923_at	Ndn	247.738	187.623	165.916	255.239	133.327	238.739	180.415	177.675	364.022	224.063	12.6556	37.6932	1.78279	39.245	20.91	25.7404	20.2272	12.824	17.466	9.28009	0.000162	4.94e-05	0.221	8.42e-08	0.795886	0.530337	0.0874427	0.000139244	0.000141024						3
1415924_at	Tnp1	3.23856	7.28745	4.52415	16.6278	3.14751	12.0506	3.28708	7.56033	13.9136	4.04957	0.823147	3.53075	0.851965	1.24169	0.678514	9.95057	1.29133	9.41337	8.28356	1.63015	0.382	0.377478	0.583	0.283	0.794601	0.789649	0.898364	0.300446	0.760972
1415925_a_at	Nup62	1802.8	1525.15	1375.17	971.034	1086.21	2093.33	1448.73	1270.13	1135.14	899.432	50.0075	99.9166	84.9199	41.2867	47.7859	74.4614	86.2065	56.9145	9.05525	33.5361	4.27e-05	2.26e-06	6.41e-10	5.47e-09	0.281403	0.65519	0.385263	0.194419	0.0293034		SD
1415926_at	Nup62	1947.46	1356.25	1218.32	934.468	953.537	1825.8	1304.33	1120.12	1046.91	878.525	42.9352	104.662	83.5262	49.5051	37.4892	18.621	41.398	63.6107	11.71	6.03545	2.75e-06	6.56e-07	1.69e-10	9.34e-10	0.987967	0.945836	0.223724	0.160791	0.173736		SD
1415927_at	Actc1 /// LOC100048431	4479.31	25203.4	25579.3	4406.49	1815.52	3091.33	25257.3	22814.4	2132.34	698.497	394.583	3480.03	1126.96	173.624	55.4163	164.049	1413.86	3029.7	123.826	39.0067	2.81e-15	4.86e-15	0.878	1.94e-11	0.0104778	0.568057	0.285442	1.53e-05	2.27e-05	SU	SD			5
1415928_a_at	Map1lc3b	3254.25	7514.81	8079.42	7151.03	6786.83	3071.57	7065.45	7613.75	6615.1	6756.83	126.658	410.12	250.418	303.147	259.502	83.3706	457.495	452.776	317.419	188.498	4.96e-12	1.62e-12	2.54e-12	1.34e-11	0.829008	0.593431	0.844899	0.304181	0.939466	SU	SU
1415929_at	Map1lc3b	2288.42	5144.44	5968.24	5343.62	4763.19	2053.18	4741.62	5596.05	5319.87	4780.93	80.4673	362.748	114.648	84.3902	143.876	40.9033	173.668	298.527	264.859	100.411	3.14e-12	5.44e-13	1.19e-12	9.43e-12	0.128736	0.47922	0.553146	0.563693	0.964384	SU	SU
1415930_a_at	Map1lc3b	4735.73	8701.28	10590.8	8591.76	7541.61	4359.5	8337.66	9937.29	8204.18	7208.09	272.789	247.651	426.757	262.636	207.062	133.865	301.694	275.01	52.637	59.3593	5.93e-10	1.88e-11	2.49e-10	1.06e-08	0.382768	0.565147	0.638852	0.155017	0.460236	SU	SU
1415931_at	Igf2	27.7848	139.189	94.5035	51.3015	82.4689	27.6182	175.52	105.445	60.1287	72.2223	14.5701	30.1799	35.3829	2.90031	33.1219	2.63068	31.8179	10.7524	5.07547	16.3431	1.32e-07	0.000222462	0.663	0.00155	0.179157	0.850513	0.943887	0.961081	0.697197	SU	SU
1415932_x_at	Atp9a	68.166	45.319	90.9235	57.3283	48.1624	63.3455	93.7827	97.7168	58.421	33.5671	21.3559	43.6771	16.2397	37.5839	13.2417	6.52619	52.1358	22.1393	38.6958	11.3206	0.171	0.00810924	0.176	0.246	0.0559702	0.283735	0.124316	0.393228	0.805266
1415933_a_at	Cox5a	17888.5	15525.8	15266.6	12017	14516.3	16345	17517.3	14655.9	10925.8	11848.6	1767.93	811.953	272.154	880.829	388.828	257.98	911.574	797.984	605.778	671.954	0.209	0.00465207	4.39e-05	0.0181	0.468626	0.815894	0.798752	0.192004	0.018342
1415934_at	Cops8	2358.84	2347.2	2482.13	2346.13	2305.88	2519.22	2274.8	2316.18	2601.94	2639.13	22.9303	115.025	153.105	49.2122	86.4229	86.0075	153.679	100.772	66.1853	124.07	0.894	0.332285	0.79	0.411	0.762869	0.649468	0.411448	0.523076	0.0717445
1415935_at	Smoc2	250.898	49.7344	127.792	1258.24	933.293	192.833	33.6697	101.91	1501.49	1206.73	15.1183	13.7002	36.6803	9.16902	46.1986	29.4835	18.6897	37.1147	78.7071	37.5216	9.18e-10	0.000322062	8.9e-12	5.36e-11	0.747266	0.443888	0.248684	0.0816598	0.00668024	SD	SU
1415936_at	Bcar3	1377.38	932.232	706.291	1365.72	990.733	1478.24	923.66	733.248	1408.43	1075.41	38.4434	35.886	53.5507	63.2629	48.1065	113.824	26.9922	46.3144	58.5736	44.3362	3.07e-06	3.22e-09	0.972	1.98e-05	0.310003	0.901088	0.372435	0.775467	0.441853	SD
1415937_s_at	Pdcd6ip	507.77	508.147	452.487	911.423	805.113	483.706	519.025	506.694	862.781	796.293	24.3496	16.2433	35.0609	104.729	38.8274	9.01343	38.2298	30.9337	55.6992	63.9903	0.66	0.224226	8.64e-09	1.05e-07	0.590511	0.984114	0.977313	0.632067	0.767182		SU
1415938_at	Spink3	46.3212	37.3761	32.3806	52.4898	50.9921	45.3962	43.614	37.7573	38.4445	45.3273	14.9776	7.01771	6.34844	8.17246	12.3844	10.1888	7.15036	18.3407	9.29509	13.9718	0.325	0.608018	0.86	0.307	0.222056	0.871896	0.939855	0.797691	0.862208
1415939_at	Fmod	36.1538	64.1614	83.4441	4596.48	4149.45	20.1879	40.9567	236.22	5873.51	5373.01	6.38228	11.8432	7.55438	275.374	262.732	10.1994	19.1004	15.1487	641.938	437.036	0.00469	1.81e-05	5.83e-16	7.19e-16	0.317898	0.772209	0.00355944	0.0319458	0.0175342	SU	SU		3
1415940_at	Zfand2a	1085.19	1382.19	2173.74	1346.6	1316.02	1209.76	1386.48	2067.32	1384.05	1390.75	151.426	26.0371	78.4699	64.7724	80.1942	86.5487	78.2798	129.913	61.2443	14.4095	0.000582	8.41e-09	0.00298	0.00558	0.110288	0.662751	0.76776	0.796799	0.4745	SU
1415941_s_at	Zfand2a	838.982	958.297	1457.46	947.834	935.545	887.679	1005.64	1411.47	960.69	973.96	64.683	63.6005	89.9872	25.85	27.7276	36.7858	17.9819	65.532	56.689	64.8688	5.76e-05	9.04e-10	0.0081	0.00201	0.159261	0.902507	0.589811	0.77875	0.769324
1415942_at	Gm3379 /// Gm4892 /// Gm7476 /// Rpl10	21792.7	18298	20131	18796.8	20763.7	20155.9	19312.8	18656.2	18835.6	20235.5	2014.81	1790.83	1261.99	1743.22	919.612	1060.91	738.531	2978.77	1633.46	1495.99	0.471	0.885676	0.37	0.24	0.794964	0.981244	0.981476	0.68329	0.813248
1415943_at	Sdc1	3083.5	1925.16	2462.15	4002.88	3093.4	3249.64	1673.36	2536.56	5458.75	5688.85	116.255	164.137	63.7594	169.171	117.368	62.4331	151.107	240.41	364.849	398.154	9.67e-08	4.49e-05	0.0288	0.0547	0.955953	0.62438	0.96778	0.0057073	0.000282894						3
1415944_at	Sdc1	1137.11	668.624	904.969	1695.69	1285.86	1113.2	535.19	767.818	2560.11	2097.08	18.596	17.0272	71.0804	47.2393	124.872	86.301	11.9424	38.811	297.72	218.334	2.15e-08	0.000571543	6.77e-07	0.00405	0.97791	0.21328	0.150424	0.000576562	0.000398974						3
1415945_at	Mcm5	1577.91	106.799	146.906	193.269	159.443	1829.67	176.03	191.519	394.447	105.523	84.318	16.4767	2.69909	20.5188	19.2661	132.559	14.7846	18.5325	25.7812	21.2716	1.81e-14	1.07e-13	3.33e-13	1.65e-13	0.294015	0.017159	0.110804	2.59e-05	0.0288731	SD	SD				2
1415946_at	Pigq	1093.66	908.031	803.02	801.843	735.129	1197.93	1008.97	851.296	937.981	839.874	66.2469	94.5186	21.6739	11.7542	25.2713	41.4344	32.536	55.0391	30.0586	8.9927	0.0675	0.0156917	5.91e-05	5.39e-06	0.0481725	0.726872	0.517239	0.0449031	0.248392
1415947_at	Creg1	906.81	1079.15	1198.87	1521.41	1955.13	941.993	1136.27	1256.29	1453.7	1867.18	79.9703	61.9003	24.7454	129.946	28.6773	11.8128	42.9082	58.7577	77.1401	53.1552	0.0481	0.000125987	1.35e-07	6.11e-10	0.875874	0.778928	0.77961	0.710138	0.192776		SU
1415948_at	Creg1	493.851	646.904	710.826	866.467	1046.07	537.066	625.823	702.901	800.713	1024.23	15.4691	36.3335	46.3408	60.2224	50.2363	27.6383	15.9669	22.6298	31.0552	6.66903	0.000114	3.61e-06	1.18e-07	6.08e-10	0.640772	0.887383	0.905493	0.350537	0.230201		SU
1415949_at	Cpe /// LOC100046434	4867.06	3560.58	6147.53	6258.85	3171.95	4848.71	3139.24	4905.76	6231.55	3229.09	271.946	118.531	270.708	300.769	215.573	435.789	243.357	48.0884	764.02	172.122	1.13e-05	0.000691226	1.64e-06	1.7e-05	0.778412	0.62284	0.0721843	0.726728	0.653793
1415950_a_at	Pebp1	8413.09	8606.6	9647.53	7442.98	8708.68	8283.04	8487.47	8434.13	7283.69	7611.31	480.231	1006.73	563.37	136.066	368.68	345.837	135.847	719.493	827.028	489.892	0.314	0.0219131	0.872	0.0177	0.870664	0.998088	0.629663	0.215938	0.0397297
1415951_at	Fkbp10	1857.42	1020.07	940.491	3407.62	2597.17	2230.67	1018.96	1055.21	4679.14	3713.98	111.787	104.501	56.989	153.919	119.887	46.6344	87.224	150.873	275.058	528.782	3.13e-07	8.28e-08	5.81e-08	5.85e-05	0.0418293	0.979398	0.713823	0.00900305	0.00716979	SD	SU
1415952_at	Mark2	477.684	633.65	575.126	367.066	444.631	779.272	698.576	594.467	468.717	492.097	63.5188	77.0449	38.4784	103.742	12.5662	60.6319	57.619	59.7895	91.855	40.3106	0.261	0.0596187	0.00433	0.0148	0.00443779	0.730594	0.948028	0.453042	0.726504				1		1
1415953_s_at	Mark2	172.395	198.458	188.524	263.803	219.396	156.675	198.886	214.246	213.752	302.443	8.40789	13.134	23.4693	73.8283	25.7956	18.7981	59.8225	16.4321	28.0835	14.6597	0.306	0.594756	0.0914	0.148	0.230429	0.887947	0.791357	0.384874	0.969908
1415954_at	Try4 /// Try5	4.48473	12.7447	27.383	7.473	20.9175	9.36258	14.8839	18.285	2.77326	10.0049	2.81246	11.3173	10.5159	1.41525	24.0537	12.7009	9.18662	7.80121	0.735299	6.21041	0.445	0.237599	0.386	0.0201	0.829352	0.838845	0.256596	0.0503283	0.202827
1415955_x_at	Prm1	21.4994	20.4606	7.8102	34.6662	20.8995	5.30352	22.6909	16.9913	20.0489	21.5258	13.8605	7.61699	1.56246	25.6727	11.2432	1.59614	6.04305	8.47346	12.5094	10.5979	0.945	0.985009	0.899	0.435	0.311926	0.738347	0.445678	0.394479	0.66637
1415956_a_at	Cdk16	546.756	854.299	746.27	644.668	619.634	620.242	980.49	766.93	684.353	639.495	46.2405	69.5928	49.2709	51.2812	142.211	35.1642	105.622	52.5604	68.0422	39.4805	3.18e-06	1.22e-05	0.38	0.797	0.414138	0.822009	0.985143	0.986475	0.941358
1415957_a_at	Rrp1	1738.23	2036.73	1935.68	1716.14	2183.53	1454.54	1904.92	1660.04	1587.56	1926.63	129.077	268.336	114.757	50.0309	194.934	271.187	139.577	120.809	161.072	150.275	0.00601	0.0638527	0.868	0.0031	0.205249	0.621305	0.258085	0.261838	0.133411
1415958_at	Slc2a4	105.575	313.646	215.186	146.515	124.975	114.608	266.766	193.29	180.864	135.175	40.6201	42.213	49.8899	28.6634	14.7184	10.0159	40.1285	30.7477	31.1051	30.5514	3.84e-07	6.02e-06	0.152	0.0474	0.441146	0.813733	0.720113	0.0558622	0.727876	SU
1415959_at	Slc2a4	14.2861	57.4054	49.0293	14.2803	8.2548	13.9264	46.353	30.8572	33.5214	14.8797	8.63105	31.4719	7.89411	11.7302	2.75549	12.5381	9.37735	13.5325	27.1544	8.29393	0.00871	0.261499	0.106	0.222	0.0621075	0.919066	0.603326	0.245483	0.760968
1415960_at	Mpo	33.3122	32.045	21.0361	29.2026	18.567	30.1533	35.2014	31.2063	15.464	19.3624	11.6966	15.0756	18.763	15.7142	16.8103	9.90791	4.83753	19.692	0.950337	15.1671	0.747	0.755501	0.623	0.297	0.0235669	0.926856	0.700046	0.342111	0.865669
1415961_at	Itm2c	2094.11	3049.68	3646.55	4912.86	4523.38	1790.61	2862.21	3583.99	5818.13	5178.11	34.9588	231.618	146.305	363.357	357.554	67.5332	132.279	96.7323	165.121	294.785	5.85e-07	2.78e-08	3.03e-10	1.33e-09	0.111797	0.719355	0.964619	0.0187723	0.0305348	SU	SU
1415962_at	Eif3h	9993.92	10912.9	11416.6	10361.1	12880.7	9508.03	11138.5	10767.5	9374.56	10994.3	494.273	367.078	105.136	162.778	565.325	80.5765	190.703	990.239	638.573	701.424	0.00175	0.000417655	0.00123	5.46e-07	0.924734	0.942829	0.879953	0.0199883	0.00482864
1415963_at	Hnrnph2	3857.26	4208.47	4278.29	3432.68	3454.53	3381.15	4323.4	4489.74	3793.87	3039.26	233.437	286.873	106.555	214.604	144.904	293.372	70.5423	346.954	144.226	171.599	0.085	0.0882439	0.164	0.172	0.403342	0.986256	0.79495	0.968031	0.270355
1415964_at	Scd1	4815.03	8923.66	9820.37	11090.6	8795.91	5092.85	11189.3	9947.82	16868.2	11904.9	321.589	651.805	239.408	692.408	67.4178	101.306	735.2	644.869	975.862	983.287	2e-09	3.94e-10	2.01e-11	4.36e-09	0.715145	0.0691992	0.552113	0.000161249	0.00225765	SU	SU				2
1415965_at	Scd1	679.397	706.628	696.015	744.538	601.816	588.135	938.399	893.662	1349.34	835.399	63.3487	12.299	61.7795	37.0399	41.3311	2.65067	31.9962	68.5228	143.783	50.5022	0.23	0.52429	0.128	0.396	0.673029	0.0232514	0.088965	0.000321385	0.00068247						2
1415966_a_at	Ndufv1	4255.39	6497.06	7313.58	4099.64	5082.88	4338.61	6157.01	6358.84	3707.33	3962.16	99.84	686.966	419.452	69.7455	272.537	357.816	170.389	531.925	90.0024	377.471	6.27e-07	3.27e-08	0.66	0.00255	0.790042	0.753389	0.273027	0.0706524	0.00701557	SU
1415967_at	Ndufv1	3934.18	4587.1	5614.62	3594.17	4141.52	3519.3	4765.84	4888.4	3339	3516.83	497.024	307.365	209.459	79.2705	200.513	295.082	204.413	257.993	183.18	202.892	2.5e-05	1.96e-07	0.161	0.0229	0.707071	0.951471	0.243451	0.165395	0.00655285
1415968_a_at	Kap	211.592	165.065	130.018	208.233	240.062	135.832	177.182	178.789	221.94	243.554	74.7343	60.7045	28.3806	52.0409	23.4228	12.2576	47.2571	23.4241	41.7496	89.1745	0.0362	0.00526308	0.784	0.467	0.0574794	0.448453	0.330205	0.420945	0.765157
1415969_s_at	Kap	16.7383	22.4905	21.5348	9.64459	29.475	11.6285	26.7565	28.3404	13.377	20.741	2.97273	12.637	4.41694	6.48192	2.38405	4.63655	14.7915	9.18527	9.41724	20.0552	0.177	0.173082	0.544	0.0661	0.388311	0.879293	0.497787	0.980833	0.551426
1415970_at	Cox6c	14557.3	15897.3	18860.2	11529.7	11495	14161.9	17165.4	17814.1	13108.6	11844	824.624	1079.04	907.924	594.257	104.768	604.775	189.908	1258.86	845.316	593.715	0.000488	7.84e-07	0.00234	0.000122	0.978101	0.702654	0.972524	0.0736166	0.500086
1415971_at	Marcks	8732.45	9141.84	8971.78	8999.42	7653.48	8345.12	8225.64	8969.61	8037.41	7623.36	719.021	436.73	376.477	171.127	549.52	546.179	197.304	180.076	574.99	363.857	0.827	0.899912	0.385	0.029	0.66064	0.292141	0.775527	0.432853	0.848903
1415972_at	Marcks	5804.04	6006.38	5898.02	5875.21	4741.37	5368.74	5423.9	5484.45	5538.06	4991.22	229.707	487.928	98.6074	284.188	172.078	229.474	104.161	358.68	300.155	312.684	0.122	0.454402	0.198	0.0442	0.887099	0.70656	0.916993	0.184713	0.577998
1415973_at	Marcks	5357.74	7951.95	7988.94	7727.8	6659.61	4570.05	7043.06	7316.29	7296.76	7506.52	243.865	530.06	831.483	782.43	56.8351	329.59	258.946	710.128	680.746	345.613	4.25e-07	4.6e-06	1.41e-07	0.000648	0.190071	0.083849	0.862792	0.606284	0.0663768
1415974_at	Map2k2	1605.1	1960.94	1719.49	1297.89	1334.32	1990.81	2023.02	1657.87	1302.72	1213.35	162.857	169.143	192.064	171.767	32.1999	109.219	51.5832	77.593	121.332	71.644	0.00602	0.426571	0.000374	0.0463	0.0465776	0.662751	0.874748	0.941753	0.0424517
1415975_at	Carhsp1	2588.18	1462.51	1416.81	2144.82	1484.8	3008.54	1581.13	1471.93	2732.62	2192.65	126.152	95.3584	31.2373	123.662	72.1639	32.2561	110.988	152.498	310.997	99.3362	3.18e-08	9.89e-09	0.00185	3.07e-08	0.046094	0.550317	0.478731	0.0163661	0.00102995	SD
1415976_a_at	Carhsp1	1419.49	670.347	602.184	791.747	685.511	1474.2	638.762	674.683	961.219	846.886	109.39	64.09	15.9548	79.8553	27.4334	41.1632	46.9228	31.8484	29.4871	67.3281	2.99e-10	6.15e-11	3.44e-09	2.45e-10	0.350629	0.552088	0.389048	0.0300244	0.0132545	SD	SD
1415977_at	Isyna1	390.78	315.933	280.946	170.787	203.371	418.841	473.674	366.47	226.619	187.7	47.0493	26.4369	31.6564	11.9819	20.8765	17.3844	67.8764	38.1934	20.7927	20.0676	0.00202	0.000193591	1.58e-08	9.49e-08	0.769316	0.0920362	0.354981	0.110829	0.0781895		SD
1415978_at	Tubb3	2524.42	230.248	309.639	330.616	151.746	2915.19	243.096	280.082	1115.45	396.658	42.0677	16.6098	43.6893	39.6552	37.6739	106.394	23.882	15.5652	148.546	37.8022	4.77e-14	7.08e-13	1.08e-12	3.07e-14	0.0338067	0.744782	0.37193	1.87e-05	1.36e-05	SD	SD				5
1415979_x_at	Rpl7	22795.5	19864.1	21307.4	19201.2	21576	20808	20798.9	20180.6	18993.4	21006.1	2996.73	1568.24	1248.44	813.459	957.993	1038.6	301.21	1665.1	1163.87	839.489	0.352	0.217534	0.727	0.5	0.859807	0.981684	0.909429	0.231657	0.437974
1415980_at	Atp5g2	9739.25	10850.7	10811.1	9197.22	10640.7	9729	11323.9	11155.4	9301.51	9176.69	1572.1	305.229	210.139	319.267	915.654	269.597	542.352	1499.36	375.981	329.941	0.00947	0.00271053	0.617	0.00608	0.742295	0.747957	0.999897	0.522691	0.036697
1415981_at	Herpud2	1280.66	2257.22	2176.15	2876.78	2649.27	1332.44	2093.24	2113.09	2413.66	2403.97	127.197	90.27	80.6277	131.649	174.371	155.265	26.6837	34.5659	183.942	91.4442	2.74e-07	2.82e-07	4e-09	5.2e-09	0.830126	0.670238	0.921926	0.00248669	0.163489	SU	SU
1415982_at	Herpud2	465.851	539.087	642.493	776.931	648.495	358.762	568.477	513.705	693.313	645.793	15.914	27.4808	65.269	34.7212	62.8877	64.4166	36.829	35.6126	27.291	30.7889	5.89e-05	1.91e-05	2.69e-08	2.36e-07	0.401406	0.845993	0.96749	0.203352	0.741625		SU
1415983_at	Lcp1	5.78757	1.84991	1.86709	1.5337	3.52543	5.59136	4.89501	3.2931	1.40767	1.40326	2.98322	1.75847	0.716817	1.08944	1.96899	5.1626	4.58526	1.31931	1.04556	0.473311	0.953	0.98845	0.722	0.587	0.38698	0.929949	0.877047	0.546666	0.793941
1415984_at	Acadm	3984.46	4056.03	4504.29	3146.88	2643.42	3290.82	4297.71	4380.68	3322.02	2570.03	86.4216	256.332	272.77	118.037	109.957	168.163	161.342	223.678	216.432	44.5004	0.861	0.00407581	5.19e-05	3.59e-08	0.0199659	0.42471	0.902963	0.57616	0.776871
1415985_at	Sf3b3	2348.28	1389.85	1510.32	1464.47	1183.29	2584.45	1628.1	1623.01	1406.66	1537.94	174.776	78.7795	134.872	236.531	82.0644	70.5219	125.735	188.478	136.242	200.756	1.42e-10	5.31e-10	5.19e-10	4.36e-10	0.143959	0.4126	0.631356	0.381561	0.193966	SD	SD
1415986_at	Clcn4-2	1279.32	1165.49	1365.75	1166.97	951.024	1474.22	1242.34	1232.23	1346.72	1018.83	66.7492	25.0542	50.3449	83.4015	42.402	43.7256	43.9935	140.233	81.4463	27.0685	0.669	0.0542691	0.044	2.85e-05	0.0995347	0.886638	0.640637	0.0962477	0.212155
1415987_at	Hdlbp	2942.13	2287.22	2779.64	3000.32	2941.55	3043.47	2439.66	2664.38	3715.01	3202.47	46.8445	58.4132	36.2074	140.429	35.2382	134.64	43.9931	86.3647	228.292	229.822	3.12e-05	0.347304	0.0942	0.178	0.356023	0.673778	0.865999	0.0496802	0.318241
1415988_at	Hdlbp	1907.39	1375.8	1811.01	2484.08	2238.37	1632.74	1538.3	1985.78	2483.31	2683.96	216.921	268.318	349.89	270.421	150.769	240.231	469.938	86.4718	292.08	352.903	0.0099	0.698595	0.0331	0.105	0.485144	0.787494	0.648406	0.809834	0.33702
1415989_at	Vcam1	556.254	459.709	420.704	443.228	341.765	327.636	373.533	498.472	421.557	471.233	73.7448	17.7571	48.8162	16.3104	12.9699	21.4952	38.4989	56.1769	30.0272	71.9376	0.105	0.0858037	0.00928	2.91e-05	0.0104193	0.311924	0.473216	0.441129	0.00455597
1415990_at	Vdac2	10096.4	9364.15	10118.8	7399.52	7603.27	9817.04	9801.53	9367.63	7382.29	7440.74	437.301	623.241	448.962	159.826	249.449	217.265	115.821	906.038	338.497	567.975	0.754	0.615276	4.49e-05	3.52e-05	0.958667	0.826411	0.907507	0.776035	0.787028
1415991_a_at	Klhdc3	2412.1	3525.53	3495.02	3222.87	3132	2635.53	3243.33	3002.65	3750.67	3083.71	134.044	227.782	84.2585	187.566	109.99	134.077	120.835	82.0963	231.404	30.8735	2.86e-07	2.74e-07	9.07e-07	1.8e-06	0.218008	0.80041	0.326771	0.0715939	0.550079
1415992_at	Pigo	206.793	150.196	124.822	160.761	163.882	185.566	199.588	191.679	177.912	173.549	7.83069	6.23186	9.8578	12.88	22.2666	9.63483	33.2791	13.4584	39.9066	25.2021	0.799	0.0104196	0.00296	0.00354	0.405556	0.448893	0.798752	0.224513	0.99027
1415993_at	Sqle	3166.41	1795.46	2025.33	1461.49	1435.03	3326.83	2446.91	2327.16	2462.7	1723.42	200.734	70.9434	45.3733	103.352	29.4792	148.859	130.779	291.358	208.02	71.7417	5.16e-10	1.13e-08	1.93e-11	2.92e-11	0.578963	0.00403709	0.208054	0.000152338	0.0667325	SD	SD				2
1415994_at	Cyp2e1	63.5857	37.0075	35.0717	46.3686	27.7017	41.1728	37.275	38.1288	47.3265	20.8211	30.9007	4.97905	15.9008	28.6009	8.78798	9.56241	8.34674	5.31916	21.4138	16.7355	0.0672	0.356062	0.538	0.299	0.126382	0.358763	0.948458	0.905063	0.164146
1415995_at	Casp6	985.806	635.679	726.827	1097.95	929.589	856.803	573.907	694.712	1214.79	814.122	70.7764	42.7391	21.7893	8.38264	35.6223	43.9329	5.13282	31.2642	39.2035	31.0012	4.44e-08	2.16e-06	0.0973	0.108	0.158328	0.763996	0.945193	0.259164	0.328525
1415996_at	Txnip	575.668	2684.83	3393.79	5226.61	7704.71	565.716	2364.47	3571.26	5657.25	9225.79	43.5909	249.892	641.735	167.151	241.852	68.1003	219.029	358.977	588.357	137.65	2.67e-13	5.25e-14	8.68e-15	1.8e-15	0.43523	0.314194	0.980352	0.716003	0.000672863	SU	SU
1415997_at	Txnip	164.614	698.393	947.022	1216.6	1648.02	150.938	723.021	1040.37	1167.59	2564.89	34.3822	72.5143	165.055	66.637	112.143	31.0643	38.0096	84.8268	133.784	137.183	7.15e-11	4.66e-12	3.47e-13	5e-14	0.128514	0.898285	0.764826	0.37202	0.000945996	SU	SU				3
1415998_at	Vdac1	8504.36	6781.97	7783	6811.09	8055.49	8381.61	7650.79	7393.19	6492.26	7314.53	239.946	232.248	343.191	270.883	159.592	114.118	151.442	567.959	357.244	599.088	0.00101	0.0946917	0.00326	0.856	0.813779	0.469435	0.92595	0.116208	0.120971
1415999_at	Hey1	386.853	279.481	226.004	2679.57	3810.67	370.652	308.681	246.07	1963.65	2505	31.0236	22.3839	28.4058	105.949	11.5972	26.0081	66.0901	19.6927	95.6673	153.685	2.15e-07	1.4e-08	2.14e-13	2.33e-14	0.777287	0.885012	0.721914	0.00421447	0.000156467	SD	SU			3
1416000_a_at	Prdx1	17088.8	13499.2	15373.5	13421	15368.4	16525.4	15242.4	15425.7	13405.1	14910.1	1067.64	922.926	1370.52	736.62	1229.91	249.98	1572.02	601.233	566.44	900.036	1.57e-06	0.000231235	1.34e-05	0.000666	0.92753	0.418251	0.517355	0.313966	0.881487
1416001_a_at	Cotl1	992.639	426.249	492.523	391.14	356.126	672.793	464.799	479.385	398.983	420.773	147.196	82.3174	42.2767	32.0206	19.9561	42.1456	18.4088	42.3109	67.3237	118.092	1.84e-08	9.27e-08	1.1e-08	3.61e-09	0.552124	0.919501	0.585009	0.62953	0.58234	SD	SD
1416002_x_at	Cotl1	1043.49	513.351	614.287	503.2	461.004	1084.78	489.317	609.746	473.561	450.985	52.6478	43.1297	24.5252	27.6296	10.875	31.0459	43.1113	37.3982	7.27708	12.4456	3.9e-11	3.1e-08	1.07e-10	1.86e-10	0.332475	0.961983	0.935075	0.844155	0.952802	SD	SD
1416003_at	Cldn11	10.8277	15.3892	12.8514	21.1606	10.9227	13.0121	22.6671	21.1806	15.9097	17.0598	7.73765	16.8968	6.70105	12.85	9.87325	9.04243	14.9966	9.18449	2.72502	5.22066	0.51	0.236276	0.9	0.96	0.270454	0.737787	0.582541	0.474723	0.990547
1416004_at	Ywhah	6791.13	2725.46	2608.72	4165.61	2560.99	7426.18	3087.93	2922.16	6069.26	3424	148.246	77.2154	102.297	136.097	110.125	183.181	201.371	223.914	241.62	102.59	1.02e-11	5.86e-12	3.06e-08	4.53e-12	0.329257	0.244396	0.248203	0.000429444	0.00281683	SD	SD
1416005_at	Psmc1	4428.21	5025.69	5043.34	3332.99	3537.54	4396.65	4919.88	4810.3	2927.21	3163.96	151.049	250.122	232.267	80.9806	119.994	252.505	95.1102	238.964	60.014	123.668	0.00148	0.000578179	4.28e-06	0.00068	0.988996	0.907271	0.990929	0.0306159	0.0450727
1416006_at	Mdk	95.3506	82.2435	78.7159	66.6211	64.1705	86.4163	65.5197	86.6988	74.0759	55.8893	25.3872	15.3997	18.5451	3.67001	32.0596	22.6058	13.3775	15.6489	26.632	27.6115	0.367	0.0293488	0.0209	0.237	0.294161	0.615737	0.979826	0.612309	0.939466
1416007_at	Satb1	1.67467	19.0535	28.0015	22.8689	18.0691	2.26561	22.8864	15.1012	10.111	17.934	0.808849	7.1688	15.2899	7.2953	12.3265	1.11932	7.4783	7.52357	11.5402	13.4895	0.000235	7.55e-06	0.00232	0.0354	0.361405	0.413019	0.251661	0.182179	0.422025	SU
1416008_at	Satb1	12.6503	50.3945	55.2693	35.0189	41.6141	15.8164	54.2901	39.0887	13.8756	24.3332	2.71405	16.3272	5.05618	4.6261	9.89936	3.28599	15.0721	9.80881	2.97582	9.31317	0.000117	0.000252993	0.00759	0.00153	0.535222	0.678468	0.0488227	0.0244579	0.196697	SU	SU
1416009_at	Tspan3	2822.93	7344.67	6651.11	4026.71	3342.88	2757.69	6889.89	5800.92	4167.14	3457.59	101.233	200.439	37.8473	76.8423	14.9844	94.7667	257.327	132.757	218.786	155.597	5.02e-12	2.54e-11	3.33e-06	0.105	0.522129	0.754912	0.369466	0.80966	0.427772	SU
1416010_a_at	Ehd1	3071.73	3913.92	2150.29	2493	2702.24	3096.01	3868.98	2357.83	2280.29	2685.07	337.644	409.584	110.293	122.142	168.661	248.404	162.942	118.96	207.457	33.8744	0.000722	0.000449067	0.018	0.263	0.533143	0.846937	0.512598	0.241368	0.492062
1416011_x_at	Ehd1	2277.8	2909.49	1558.08	1835.06	1966.44	2289.07	2771.05	1714.2	1774.12	2038.26	124.871	127.454	80.7946	83.9289	93.522	98.971	81.6777	9.83427	76.3324	56.6831	0.000163	3.12e-06	0.000695	0.00983	0.58491	0.881393	0.836027	0.605872	0.817825
1416012_at	Ehd1	117.824	64.7143	21.8443	51.6887	68.8313	164.774	83.65	61.2424	104.77	102.563	30.1913	21.4244	4.87671	12.7288	38.8906	22.0865	21.5001	33.3581	35.8919	11.7649	0.0217	1.71e-05	0.00587	0.16	0.39388	0.923918	0.637946	0.201064	0.230472	SD
1416013_at	Pld3	497.792	1103.91	1132.08	1185.01	861.806	501.076	928.347	970.506	1349.88	1112.55	71.2876	114.032	79.6194	127.669	116.56	45.6672	95.2046	63.0091	97.4059	85.9457	3.76e-09	3.88e-10	1.91e-09	2.86e-07	0.246483	0.541519	0.130577	0.0199408	0.0726505	SU	SU
1416014_at	Abce1	2676.7	1754.75	1875.02	2270.82	3364.3	2479.81	1569.64	1904.44	1530.63	2788.77	77.9186	193.935	87.2397	171.669	211.266	155.413	27.2313	114.669	111.614	144.417	4.9e-07	7.04e-06	0.00372	0.000786	0.332484	0.298095	0.860907	0.000200607	0.0112666
1416015_s_at	Abce1	4677.14	3263.66	3542.37	4141.36	5833.1	4629.83	2906.56	3417.54	3181.66	5242.32	141.608	124.694	86.4026	120.267	317.036	328.456	30.1835	109.498	106.027	265.746	1.96e-07	3.14e-06	0.037	6.77e-05	0.441255	0.514819	0.893656	0.00109467	0.0274454
1416016_at	Tap1	40.5676	49.0158	31.7155	38.9767	41.1183	16.0679	42.3676	55.6551	37.0751	43.2756	8.82393	7.73908	16.9007	6.08674	11.4579	8.16645	13.3112	10.1591	15.3686	3.33804	0.743	0.598784	0.437	0.585	0.0518803	0.943051	0.803118	0.0969271	0.651663
1416017_at	Copg	766.296	483.241	543.491	884.14	763.721	833.623	510.358	544.285	1115.04	807.086	42.929	43.1399	16.2825	58.9801	25.9958	24.5215	73.1577	18.7127	99.157	1.40869	2.45e-06	7.99e-05	0.00228	0.276	0.057143	0.66042	0.927658	0.00895266	0.678267
1416018_at	Dr1	2050.47	2636.88	2265.73	1981.95	2295.34	2000.29	2495.72	2289.71	1864.69	2309.15	68.6578	426.239	253.466	199.386	72.0843	164.787	305.823	327.284	288.521	308.224	0.0336	0.391658	0.648	0.635	0.909297	0.843136	0.984641	0.368178	0.848786
1416019_at	Dr1	380.163	324.578	294.596	265.559	271.769	273.498	328.173	316.221	246.413	262.775	46.9892	23.8448	36.7838	18.1209	13.5711	12.1997	29.2081	41.8044	29.2357	29.9706	0.027	0.311115	0.000198	0.000187	0.0646682	0.916629	0.431457	0.347082	0.541496
1416020_a_at	Atp5g1	6099.24	6804.31	6609.92	4146.51	5664.91	6219.15	6724.48	5928.71	3615.61	4517.8	318.676	479.012	260.997	288.635	54.0627	121.258	99.5896	304.554	124.672	214.755	0.00207	0.0118117	3.31e-07	0.239	0.859786	0.949182	0.334216	0.0489398	0.0106141
1416021_a_at	Fabp5 /// Gm6166	17163.8	3413.1	2859.3	17267.1	17419	16821.4	4296.46	3437.93	14002.1	13011.6	1735.71	239.092	107.853	1059.86	413.972	174.687	183.159	69.5739	575.285	988.223	7.87e-14	3.45e-14	0.011	0.142	0.848763	0.0755435	0.0828497	0.0125982	0.00191119	SD
1416022_at	Fabp5	7246.5	1014.64	884.673	9076.21	9254.4	7644.88	1284.42	1134.43	6549.69	6271.06	120.82	13.0486	11.6893	403.808	39.748	270.589	42.1367	57.3042	270.154	255.396	3.17e-16	1.79e-16	1.18e-06	4.23e-06	0.385629	0.0323632	0.0668879	0.00122822	0.000224391	SD
1416023_at	Fabp3	169.242	1835.2	2212.61	269.038	251.604	177.875	1791.92	1813.02	239.019	172.22	29.1954	11.5263	185.782	34.9126	11.2807	13.9815	2.76032	122.482	48.9512	5.7293	5.64e-16	2.61e-16	5.08e-08	2.42e-07	0.0970462	0.830847	0.283743	0.938965	0.00206581	SU	SU
1416024_x_at	Cct3	15619.5	10805.7	10591	9151.69	11268.7	14207.7	10471.2	10471.3	8168.88	11116.7	1507.24	1227.48	921.404	151.6	101.593	440.57	599.568	810.814	276.283	533.289	9.52e-07	5.15e-07	2.23e-08	7.28e-07	0.829811	0.995433	0.875505	0.0748477	0.975335		SD
1416025_at	Fgg	9.48994	13.0381	5.3627	4.02031	6.82062	4.97149	11.1479	4.11002	3.52567	4.70244	1.42414	6.88014	1.9052	3.56427	4.32492	3.20888	8.08967	1.4779	1.00205	2.2377	0.314	0.532229	0.772	0.817	0.331171	0.832631	0.914536	0.39444	0.838173
1416026_a_at	Rpl12	18061	14185.6	14092.4	16000.7	20021.4	16419.5	14336	14278.1	13924.2	17137.2	1746.9	529.578	530.002	1384.23	1167.9	428.06	355.889	1131.32	1030.02	863.443	0.000104	1.72e-05	0.432	3.52e-05	0.873519	0.850429	0.756594	0.0026418	0.023453
1416027_at	Pdcd6	3976.98	3204.75	3669.26	4222.26	4460.53	3699.74	3234.48	3746.06	4344.36	4618.48	82.3146	39.4269	95.0624	81.6032	144.065	132.52	78.7155	179.311	254.765	108.72	0.000109	0.0314676	0.00776	0.00441	0.525043	0.848183	0.572656	0.907068	0.831095
1416028_a_at	Hn1	6218.2	7614.72	6953.32	2102.72	2038.25	6220.09	8080.1	6644.76	2570.04	1764.53	387.238	359.073	485.156	72.3105	86.5279	486.441	237.631	475.669	52.4776	124.539	8.99e-05	0.0640414	3.65e-13	2.03e-13	0.97841	0.801964	0.875223	0.0253989	0.0410399		SD
1416029_at	Klf10	1888.88	900.042	1597.21	2291.41	3910.1	1824.6	1036.71	1561.91	2299.36	4675.64	139.169	10.379	34.9144	18.4984	382.99	103.354	58.9674	36.6845	252.615	256.832	9.26e-10	0.00523595	0.00499	4.79e-09	0.770427	0.151867	0.623483	0.840554	0.0786713		SU
1416030_a_at	Mcm7	3345.23	730.561	726.564	957.466	1187.86	3450.07	696.708	747.445	1007.25	686.466	192.063	38.863	69.4386	119.994	57.382	53.4711	7.28694	34.209	97.583	67.0959	4.25e-12	9.69e-12	8.65e-11	7.74e-10	0.385479	0.722809	0.794659	0.623451	0.000247821	SD	SD			3
1416031_s_at	Mcm7	2407.92	505.498	477.584	706.992	789.135	2511.12	561.644	610.624	780.313	523.657	54.2926	103.128	35.4044	50.6259	24.4767	62.2613	74.8049	116.615	74.6863	57.7771	7.86e-13	1.14e-12	2.03e-11	1.2e-10	0.305787	0.202751	0.490912	0.538855	0.000552777	SD	SD
1416032_at	Tmem109	1452.06	2601.46	1821.48	807.093	660.198	1788.29	2734.46	1803.43	1086.02	794.939	121.142	335.522	209.341	44.0389	54.1623	107.438	22.5918	181.939	78.9592	83.481	9.93e-09	3.23e-05	5.11e-09	4.57e-10	0.0212282	0.49553	0.906039	0.0094404	0.111808		SD
1416033_at	Tmem109	131.079	268.051	186.815	90.9222	82.3606	142.125	266.897	204.967	95.699	95.4466	16.8321	6.94973	14.6191	5.38413	25.3351	52.3531	19.7588	8.7665	21.8342	12.3404	2.74e-05	0.0267556	2.66e-05	6.05e-06	0.520894	0.547301	0.773838	0.0884147	0.62619
1416034_at	Cd24a	346.089	115.434	1446.27	1206.24	825.289	161.05	51.0734	465.828	1210.01	1129.12	12.9856	17.6844	116.489	125.197	65.125	6.80556	13.5985	77.0807	56.0263	198.179	8.1e-10	2.35e-10	1.9e-09	7.17e-08	0.000365908	0.0123805	0.000797296	0.711415	0.0336338		SU	6		1
1416035_at	Hif1a	797.124	774.328	717.389	1699.19	1501.34	755.731	781.826	878.086	2139.37	2507.64	49.7551	72.246	92.3629	99.5066	324.178	45.3047	98.7232	93.3168	199.603	138.491	0.0843	0.928791	3.93e-10	3.61e-10	0.687262	0.730646	0.348368	0.0124893	0.00217271		SU				3
1416036_at	Fkbp1a	9088.91	6384.19	6038.89	7424.28	7922.45	8187.27	6527.19	6020.01	7424.58	7744	230.043	190.447	119.383	240.238	252.004	369.281	154.973	265.585	158.072	122.912	5.36e-07	2.87e-08	0.0107	0.0507	0.24598	0.998109	0.79362	0.856167	0.646694
1416037_a_at	Cct2	14196.8	10417.3	9440.45	10097.9	11759.4	13619.3	10690.5	9472.29	9272.39	11269.1	869.151	828.676	149.806	542.862	182.377	243.146	236.411	817.207	645.379	443.921	1.11e-05	4.11e-08	1.04e-05	0.00122	0.96501	0.939778	0.837324	0.0482497	0.476386
1416038_at	Snd1	2036.47	1420.12	1408.82	1706.48	1776.75	2068.95	1413.52	1498.72	1818.67	1660.23	290.798	61.4909	67.7005	187.77	79.2942	61.1262	86.2447	78.1435	421.747	249.795	5.36e-05	0.000103995	0.00364	0.025	0.509503	0.850099	0.587283	0.457466	0.443049
1416039_x_at	Cyr61	3695.33	2712.47	5062.59	7274.34	5963.52	4096.82	2318.23	5285.85	4976.08	7869.72	399.946	106.513	566.496	356.732	194.054	147.461	86.0825	235.701	269.863	441.491	1.63e-07	7.33e-05	1.32e-10	2.72e-07	0.119704	0.0565635	0.822263	0.000567417	0.000568402		SU
1416040_at	Lipf	5.64583	15.0637	7.40604	4.13056	5.27157	15.5573	16.4985	20.6839	3.29776	3.67391	0.988028	7.13329	5.07832	1.09532	5.79008	8.83568	15.5185	14.77	0.356195	0.886143	0.262	0.320845	0.696	0.287	0.504004	0.62923	0.470852	0.29227	0.496855
1416041_at	Sgk1	6447.98	2184.96	4575.26	3230.49	3599.82	6889.34	2077.91	4470.67	3741.27	5467.3	115.2	141.374	348.106	58.152	136.216	521.837	159.213	80.0547	132.31	223.654	1.3e-12	6.17e-07	4.89e-10	5.84e-09	0.474295	0.623587	0.924192	0.393228	0.000504315	SD	SD				3
1416042_s_at	Nasp	2836.04	525.318	566.488	397.065	493.222	2774.45	640.341	705.281	539.189	359.121	67.6478	81.1235	57.8053	9.95811	24.5128	228.374	75.0322	44.066	38.9881	35.2386	4.01e-14	1.16e-13	9.12e-15	1.72e-14	0.722472	0.413019	0.381439	0.00614956	0.0122207	SD	SD
1416043_at	Nasp	151.783	47.7887	38.4868	12.4396	15.2983	96.8164	50.7987	40.9975	7.46381	4.14293	13.509	5.2581	23.4102	8.3406	11.8779	24.4777	5.61444	14.916	5.11022	1.78345	9.92e-08	3.41e-08	8e-10	3.81e-10	0.0390364	0.902824	0.975773	0.325838	0.304871	SD	SD
1416044_at	Flii	2151.06	3122.93	3025.05	1731.57	1448.97	2368.98	3640.82	2726.61	1834.84	1442.94	177.475	389.56	87.6832	112.52	61.7819	138.418	64.4133	108.812	123.402	81.4288	3.11e-06	2.39e-05	0.00384	1.37e-05	0.252428	0.4083	0.336327	0.786104	0.655103
1416045_a_at	Smarcb1	2387.2	1691.52	1328.94	2301.6	2378.12	2641.71	1795.27	1397.66	2453.27	2251.24	94.7584	155.792	70.0494	135.198	68.383	92.7464	63.2847	83.5208	134.083	160.053	9.38e-06	7.49e-09	0.81	0.476	0.144763	0.781541	0.716503	0.663461	0.130034	SD
1416046_a_at	Fuca2	155.998	271.991	384.342	340.178	318.779	185.003	297.308	385.87	436.044	396.984	2.90229	36.719	31.4355	37.6601	21.8334	17.2664	10.1821	6.77175	32.6146	16.8264	9e-05	4.71e-08	8.85e-07	1.18e-06	0.180082	0.567384	0.313734	0.0061178	0.0355725	SU	SU
1416047_at	Fuca2	19.8259	16.7671	10.8448	16.6287	12.2457	17.7253	6.67659	8.22092	10.9573	10.2031	12.3935	11.6064	5.57898	7.76019	5.16531	3.05849	2.4607	7.61843	13.1815	11.9006	0.777	0.308828	0.902	0.865	0.670902	0.994149	0.480837	0.786947	0.682541
1416048_at	Phc2	2784.19	1364.22	1202.7	1482.44	1333.09	3262.59	1338.44	1365.66	1533.46	1477.77	119.201	61.6368	17.6653	94.2352	25.1083	134.243	48.5299	162.515	87.5084	198.715	3.01e-10	1.65e-10	7.22e-09	1.95e-09	0.0526897	0.71643	0.486633	0.99009	0.688651	SD	SD
1416049_at	Gldc	57.7719	91.9786	44.1458	16.7536	11.1284	45.1233	103.292	52.3059	52.2658	10.8963	8.91028	6.41041	7.07055	16.5185	4.16775	20.9457	3.20349	17.7548	6.70435	3.55014	0.000176	0.321741	0.00197	0.000804	0.121404	0.488146	0.825171	0.000369423	0.248606		SD				2
1416050_a_at	Scarb1	376.18	257.187	170.938	284.743	306.014	459.81	257.474	253.564	299.91	265.409	52.3324	4.75862	38.9633	19.9683	24.5515	18.5029	72.7336	30.8588	36.5887	18.711	9.79e-08	1.22e-08	1.02e-06	3.21e-05	0.0290912	0.637225	0.893893	0.028082	0.0144081	SD
1416051_at	C2	27.6971	16.085	12.1331	24.7664	13.3984	11.4017	7.95259	10.3704	12.9789	6.21609	19.1113	10.6342	9.26174	11.985	12.5333	3.94539	1.68728	8.75714	3.27983	2.94052	0.332	0.271621	0.991	0.481	0.59217	0.641023	0.74157	0.238801	0.821823
1416052_at	Prps1	2380.32	1374.8	1389.1	1211.73	1529.21	2361.94	1269.72	1324.41	1070.96	1574.59	111.815	71.5434	33.7571	93.5045	95.5447	94.1493	139.205	15.7945	76.4022	145.854	9.88e-09	1.23e-08	7.64e-10	2.2e-06	0.831184	0.754376	0.66542	0.129272	0.262442	SD	SD
1416053_at	Lrrn1	709.261	2743.98	2424.66	239.487	103.475	1060.43	3297.93	2440.24	332.605	151.633	34.4584	302.766	145.014	30.9908	15.985	64.3058	337.673	293.17	72.537	32.1144	2.45e-10	5.13e-10	2.82e-10	1.15e-12	0.00511149	0.0989576	0.998307	0.035573	0.699489	SU	SD
1416054_at	Rps5	18768.2	15513.8	16337.9	15635.4	18174.1	17874.3	16288.5	16129.1	14181.9	16719.2	1280.35	1364.45	1297.47	1666.3	739.298	1137.17	858.405	1907.74	773.57	1071.75	0.00179	0.000337924	0.077	0.34	0.966104	0.995473	0.75493	0.0707597	0.15503
1416055_at	Amy2a2 /// Amy2a5	13.8549	14.1708	14.4027	15.0418	22.1907	21.1919	19.4869	16.0375	11.7433	18.5328	14.2745	3.23878	9.09673	11.1195	1.42866	4.15574	13.15	10.8999	3.05761	14.9111	0.878	0.134597	0.982	0.198	0.103418	0.908195	0.276022	0.488503	0.876294
1416056_a_at	Ndufb11	8322.51	10503.1	13499.1	8117.97	8334.6	8204.62	11477.4	12167.2	8121.94	7818.98	403.416	609.496	904.062	201.125	289.987	282.931	402.858	1070.96	231.267	474.737	1.53e-06	1.2e-09	0.086	0.0381	0.885934	0.579926	0.632265	0.753503	0.145024
1416057_at	Ndufb11	5362.35	7169.49	10389.3	5335.18	5407.35	5193.1	7730.88	9522.73	6026.88	5173.79	169.831	457.923	410.401	487.987	71.4645	102.708	258.735	793.559	739.182	360.04	1.06e-07	5.59e-11	0.00354	0.0004	0.711357	0.612522	0.659796	0.853063	0.287058	SU
1416058_s_at	Atp5c1	14106.9	12989.7	14177.8	11042.3	12034.2	13031.2	13550.1	13190.7	9698.29	10269.4	970.652	780.939	402.326	176.693	769.369	181.884	465.119	1123.43	312.045	548.016	0.844	0.315925	0.00633	0.084	0.54989	0.837326	0.725276	0.0343806	0.0523746
1416059_at	LOC100048726 /// Sec23b	2178.85	1215.36	1438.04	1329.84	1240.86	2096.91	1247	1479.37	1710.05	1391.41	70.6318	18.6845	75.9349	34.574	31.9163	64.4633	108.13	131.394	143.743	99.3451	1.06e-08	5.2e-07	1.92e-08	2.27e-08	0.897541	0.63397	0.492985	0.00601569	0.892739	SD	SD
1416060_at	Tbc1d15	3519.96	2954.24	3490.63	4530.01	5474.96	3734.21	3106.88	3355.59	4519.34	5239.21	304.244	386.395	220.12	104.526	381.891	130.511	317.053	101.649	154.068	436.504	0.458	0.764734	3.11e-05	3.44e-07	0.555988	0.589214	0.967085	0.115814	0.677335
1416061_at	Tbc1d15	1439.31	1189.97	1308.72	1549.6	1738.38	1282.27	1103.05	1336.41	1633.94	1714.57	41.2599	53.3844	10.9728	69.7395	67.4434	131.738	33.3187	99.3513	55.5967	56.6185	0.00717	0.44124	0.0899	0.00136	0.556396	0.703372	0.998632	0.977018	0.777307
1416062_at	Tbc1d15	857.966	766.303	743.188	996.086	1040.66	981.107	672.73	837.392	915.335	1076.17	127.506	92.2064	77.7338	95.0687	72.7611	225.717	101.893	80.7449	68.9101	58.8682	0.14	0.177488	0.576	0.126	0.43791	0.806849	0.720113	0.438823	0.930846
1416063_x_at	Ceacam11	6.10254	12.7043	6.04963	4.4354	6.96185	4.09865	4.06149	2.4032	9.06733	3.06498	4.22463	10.6219	5.82598	3.20617	5.77512	4.19781	5.1666	2.64664	4.76111	2.5785	0.505	0.186309	0.661	0.97	0.694179	0.643941	0.552276	0.79369	0.798046
1416064_a_at	Hspa5	14494.8	10749.4	11858.9	11462.9	16212.4	13556.2	11102.6	12408.5	9189.57	12083.3	1088.64	142.61	1258.41	380.35	875.521	584.16	709.941	1227.42	275.134	1881.51	0.0048	0.073331	0.122	2.1e-06	0.699855	0.97794	0.270711	0.00146947	0.00361115
1416065_a_at	Ankrd10	3153.98	7183.48	7514.45	1673.28	1411.97	3306.26	7069.46	6118.5	1298.27	1190.74	109.99	275.578	184.411	50.5241	104.964	209.289	302.859	174.63	50.7132	28.1906	2.29e-10	2.86e-10	2.26e-08	2.68e-09	0.184437	0.998687	0.385004	0.0011929	0.00162053	SU	SD
1416066_at	Cd9	9022.19	6455.59	9033.25	10650	8398.17	8594.06	7451.88	9426.48	10942.4	7865.08	462.424	487.342	235.027	705.279	95.594	363.336	454.013	403.319	461.108	171.594	2.63e-07	0.25335	6.1e-05	0.0639	0.786751	0.260072	0.342717	0.122983	0.964416
1416067_at	Ifrd1	5402.27	2056.35	1648.89	3127.62	3654.23	5281.59	1640.43	1739.53	1640.34	4379.1	110.845	117.818	47.6573	174.622	39.5337	38.75	152.862	88.1776	55.9007	135.897	1.47e-12	2.75e-13	3.77e-09	2.8e-07	0.899413	0.124185	0.97392	1.62e-05	0.0576967	SD	SD			2
1416068_at	Kars /// LOC631033	4085.13	3093.39	3246.58	2669.21	3495.46	3912.3	2958.75	3041.86	2300.45	2978.22	75.5858	175.769	146.599	102.067	160.807	185.342	315.167	240.384	101.176	378.905	6.84e-05	3.81e-05	4.69e-08	0.00079	0.791625	0.741414	0.634343	0.015564	0.0316194
1416069_at	Pfkp	1840.07	1863.55	1827.54	2703.33	2733.79	2128.54	2068.33	1782.19	2762.26	3445.06	31.9586	82.3147	26.6838	196.546	97.8959	51.4778	59.8316	20.778	191.681	116.15	0.626	0.637213	3.05e-07	1.06e-06	0.078927	0.253095	0.667242	0.943596	0.00366512
1416070_a_at	Ddx18	1959.48	959.065	965.331	1337.83	1569.48	2117.52	979.6	983.567	1001.78	1647.74	131.18	8.82528	24.7786	60.9304	39.6205	58.2117	88.9142	67.9491	47.5333	180.211	1.96e-09	2.96e-09	1.54e-06	0.00156	0.252041	0.981684	0.574482	0.00222835	0.996628	SD
1416071_at	Ddx18	2928.93	1390.63	1398.97	2006.25	2327.77	2838.34	1368.2	1434.04	1629.87	2548.9	39.9674	24.5775	58.1153	161.631	118.342	71.6917	74.9555	77.5884	74.1307	111.179	2.16e-11	3.09e-11	5.43e-08	0.000131	0.82168	0.898285	0.846078	0.00336954	0.3976	SD
1416072_at	Cd34	107.686	205.219	313.531	124.188	67.4682	71.3249	253.872	562.33	90.2325	50.4196	14.5952	19.0215	26.9176	28.0343	11.5521	3.46741	14.7213	90.0127	6.6701	12.8241	0.00057	4.65e-07	0.84	2.63e-05	0.00368243	0.945431	0.00167932	0.00694189	0.383478	SU			3
1416073_a_at	Nup85	2159.32	622.991	621.004	720.712	823.74	2139.64	614.031	632.477	885.248	893.297	113.955	42.8874	27.6851	54.651	16.583	34.1859	58.5519	39.5592	61.1019	102.616	2.34e-12	1.97e-12	3.12e-11	1.56e-10	0.561505	0.955731	0.749716	0.79722	0.586236	SD	SD
1416074_a_at	Gm10051 /// Rpl28 /// Rpl28-ps1	20813.8	17000.9	18599.9	18459.7	23694.9	20971.7	18418.2	18344.9	16475.9	19773	2044.59	1408.33	712.611	1877.04	890.748	799.339	1053.43	2555.69	1013.23	1186.14	0.0269	0.0420777	0.397	0.00044	0.382772	0.983618	0.829186	0.0619704	0.0675296
1416075_at	LOC100048168 /// Sav1	597.865	391.688	356.616	500.56	397.375	529.738	421.42	359.788	544.22	497.322	19.5727	24.0521	16.3264	31.6473	11.9087	104.394	20.594	9.16027	58.2859	43.8679	1.43e-05	3.02e-05	0.0104	0.00251	0.445163	0.683775	0.975408	0.0900884	0.191221	SD
1416076_at	Ccnb1 /// Gm5593 /// Gm8416	3099.29	151.981	207.591	229.884	94.4589	2788.38	388.457	351.345	1302.81	82.3566	134.728	44.7483	18.9721	47.4688	4.87455	197.712	64.046	62.4327	31.0061	2.47218	6.33e-15	2.14e-14	3.88e-14	2.5e-15	0.157584	0.00188647	0.0190605	1.13e-06	0.219193	SD	SD		2		2
1416077_at	Adm	3.58882	41.3114	41.2051	58.1552	104.491	6.389	24.8101	34.8024	33.3039	100.423	0.416769	8.67415	12.3014	8.83579	16.6139	5.422	20.5117	6.81817	18.6016	11.3799	6.25e-05	3.26e-06	1e-06	6.12e-09	0.407215	0.402181	0.204614	0.000915952	0.606577	SU	SU			2
1416078_s_at	Raf1	1736.34	1710.6	1917.98	1365.34	1294.29	1416.93	1861.8	1889.85	1797.83	1806.4	189.599	192.908	304.363	261.597	294.848	381.585	93.6441	288.261	179.298	82.2008	3.8e-06	2.25e-07	0.685	0.671	0.4186	0.780413	0.429908	0.758083	0.759577
1416079_a_at	Arpc1a	1511.98	1156.47	1215.29	1115.75	1008.75	1515.95	1150.48	1259.71	1270.65	1064.85	57.1222	15.6909	37.946	25.2173	51.9254	39.4327	38.9782	24.5796	35.7532	21.3002	0.000916	0.0372531	0.000319	9.19e-05	0.28643	0.934859	0.980002	0.251164	0.890107
1416080_at	Adam15	195.163	126.409	123.714	347.166	276.876	235.506	152.579	110.272	440.332	333.666	33.8283	12.2697	10.5409	37.1107	10.5841	12.8418	23.2806	7.3235	28.4145	17.7351	2.02e-05	1.69e-05	3.64e-06	0.000253	0.325137	0.7521	0.472846	0.336856	0.0580438	SD	SU
1416081_at	Smad1	405.12	382.967	321.67	554.713	580.581	456.617	392.084	365.067	402.954	500.247	26.038	25.967	68.2151	21.2891	56.9113	54.8521	37.5892	44.5526	58.6866	40.1641	0.123	0.0121221	0.0129	0.00116	0.0885503	0.842455	0.966909	0.0141988	0.105652
1416082_at	Rab1	11862	10640.4	12032.1	10199.4	9144.01	10859.4	10549	11326.2	11241.3	9351.23	600.677	677.733	467.281	642.978	356.874	92.6679	798.454	322.664	156.583	80.3124	0.0091	0.121616	0.229	0.00024	0.465883	0.723159	0.874323	0.0739536	0.631477
1416083_at	Zfand5	4025.7	5917.16	5724.23	4597.14	3991.58	3525.48	5372.62	4986.82	4326.26	4164.71	120.883	203.636	211.909	125.045	109.759	276.557	89.1719	289.895	300.16	161.27	4.31e-07	1.41e-06	0.00201	0.946	0.144671	0.359811	0.289471	0.138274	0.599922
1416084_at	Zfand5	779.032	1286.27	1160.77	967.755	881.382	695.832	1164.09	1130.72	694.351	772.646	229.6	94.2424	156.733	156.824	46.8803	149.128	160.642	166.684	52.0126	182.202	1.3e-06	7.86e-06	0.0374	0.133	0.398913	0.409394	0.702002	0.0188853	0.75189	SU
1416085_s_at	Zfand5	5775.4	8268.63	8077.78	6189.08	5867.12	5414.73	7699.18	7293.84	4907.31	5430.89	277.124	157.77	212.721	207.504	221.106	67.4114	177.068	433.137	162.061	43.2015	5.89e-07	3.67e-06	0.0286	0.101	0.484652	0.358763	0.730392	0.00552923	0.217828
1416086_at	Tpst2	2239.38	1684.77	1609.81	1432.72	1081.83	2340.79	1661.82	1540.55	1718.54	1473.72	36.285	116.437	156.687	56.4547	147.227	79.1137	135.19	91.0056	95.093	48.5115	0.000116	8.55e-05	8.88e-07	2.43e-09	0.505303	0.964814	0.702023	0.157298	0.00154025		SD
1416087_at	Ap1s1	2546.19	1106.44	1227.7	1622.9	1690.23	2487.03	1197.05	1307.38	1842.87	1803.61	45.5061	120.154	76.9001	86.0532	74.0262	156.061	20.1507	52.1668	112.969	67.8932	2.5e-10	4.18e-10	2.05e-07	7.56e-07	0.865775	0.469923	0.618645	0.0448153	0.448244	SD	SD
1416088_a_at	LOC100046223 /// Rps15	19018.1	16096.4	16964.6	15297.1	19174.8	18740.4	16422.2	15576.1	14107.3	17250.1	1484.49	913.87	826.022	836.437	503.672	845.205	177.985	503.614	969.275	679.758	0.0092	0.0276686	0.0309	0.168	0.206656	0.999017	0.821219	0.194784	0.131255
1416089_at	Rps15	12956.7	9907.84	12245.5	11153	11569.5	12344.2	10645.5	11018.4	10956.1	11253.3	497.069	1846.77	326.298	1762.79	675.646	1000.25	1175.61	1635.28	1559.08	1124.63	0.0122	0.0529278	0.082	0.676	0.270777	0.999824	0.97563	0.651648	0.381616
1416090_at	LOC100044400 /// Pdhb	4645.04	7664.63	8518.16	4672.03	5107.97	4089.9	7505.56	7918.21	4230.18	4796.26	349.146	73.1851	345.565	72.6301	441.156	170.797	215.504	143.969	191.567	361.68	7.69e-09	1.07e-09	0.185	0.000529	0.615113	0.910035	0.705375	0.0774694	0.189898	SU
1416091_at	Mtap4	1596.7	2638.92	2554.6	2968.32	2576.9	1859.41	2569.56	2482.23	3499.76	2862.92	205.939	91.5979	114.884	190.482	75.6057	29.246	119.598	89.9634	145.916	157.114	2.1e-07	5.56e-07	1.88e-08	9.48e-07	0.0768949	0.744782	0.616366	0.126417	0.313529	SU	SU
1416092_a_at	Mtap4	2975.3	4044.73	3949.12	3549.4	2802.55	3305.89	4097.32	3704.11	4233.84	3281.98	247.304	287.151	220.049	232.636	184.299	124.175	129.675	75.4008	66.7368	264.593	0.000211	0.000505596	0.0216	0.307	0.219809	0.919223	0.803876	0.0344522	0.0630663
1416093_a_at	Mrpl20	2169.48	1152.2	1425.29	1304.37	1587.5	2453.76	1277.17	1415.9	1326.68	1502.37	177.227	120.761	105.728	108.221	68.7996	151.719	139.997	109.586	52.7158	49.2626	5.27e-10	1.29e-08	4.59e-09	4.56e-07	0.865448	0.771925	0.980056	0.919715	0.861835	SD
1416094_at	Adam9	6010.41	7096.74	6000.22	7156.24	7434.44	6239.56	6741.09	5784.96	7144.03	7503.68	170.993	277.285	228.378	252.194	401.139	409.493	169.996	76.3176	234.714	255.261	0.000176	0.444402	2.01e-05	1.24e-05	0.459152	0.803588	0.900083	0.86459	0.626898
1416095_x_at	Gm6563 /// Sarnp	6287.47	5467.45	5485.49	4312.41	4519.13	6487.23	5820.85	5495.81	4662.35	4439.91	281.328	236.501	177.69	188.291	63.783	88.8677	221.84	140.958	93.6936	223.532	0.00321	0.00177706	9.73e-07	2.19e-06	0.680635	0.784109	0.823353	0.704396	0.537158
1416096_at	Vipar	644.346	457.255	581.466	787.409	771.402	531.859	396.86	527.082	679.665	680.97	94.7172	14.3698	63.6284	21.336	11.2951	33.4051	30.6476	2.95017	34.4854	6.96161	0.000986	0.271085	0.00162	0.00147	0.792112	0.520672	0.406381	0.697829	0.252962
1416097_at	Lrrc4	5.94376	25.3818	14.0197	16.0352	6.64961	10.969	9.77155	28.6398	8.09542	4.55977	0.398203	25.1696	5.54769	15.0934	1.443	11.2341	0.758524	13.5235	2.15416	0.414984	0.134	0.0614408	0.82	0.173	0.12325	0.973292	0.977277	0.549917	0.493399
1416098_at	Syngr3	41.2047	70.2231	51.2645	80.0336	61.9441	63.2815	48.7967	60.2492	98.4006	80.9023	13.0953	16.8414	5.30422	15.8739	14.6813	12.0212	14.3753	27.6258	13.6988	10.6988	0.289	0.203709	0.0279	0.0353	0.710394	0.975997	0.364146	0.327737	0.499812
1416099_at	Gm11518 /// Gm6199 /// Rpl27	21934.9	19148.2	20604.3	17521.8	20962.8	21292.1	19966.8	19328.5	15663.2	19003.4	1501.82	1679.12	825.116	1334.37	867.222	1108.54	554.592	2166.81	1396.87	1202.45	0.147	0.459585	0.0272	0.523	0.520069	0.967518	0.991766	0.126385	0.379827
1416100_at	Eif3d	7118.9	7196.48	7066.33	6625.78	8424.87	7602.72	7118.64	6395.7	5647.13	7532.75	220.959	512.577	166.881	403.682	426.612	229.179	293.655	614.144	614.99	459.487	0.706	0.605841	0.734	0.000201	0.487964	0.92256	0.407375	0.00993111	0.0495819
1416101_a_at	Hist1h1c	4097.75	8676.88	13566.1	8691.22	10407.2	3886.06	7942.51	11988.6	7794.94	8123.61	234.359	624.502	395.287	182.025	167.705	83.6183	486.282	778.415	546.181	321.381	9.09e-12	2.69e-14	1.1e-11	6.92e-13	0.569017	0.261906	0.331457	0.083238	0.000849227	SU	SU
1416102_at	Ywhaz	11405.1	8921.14	8559.85	7026.67	7069.85	9728.94	9469.7	8613.36	7125.74	7203.23	980.114	156.351	70.7411	155.906	238.645	741.984	497.907	422.259	526.156	580.459	1.14e-05	1.74e-06	1.48e-08	1.04e-08	0.320853	0.679374	0.618739	0.191288	0.456969		SD
1416103_at	Ywhaz	1749.18	1194.34	1061.9	1605.63	1276.13	1948.97	1207.26	1216.71	1858.88	1515.34	28.2105	62.1515	110.871	79.1449	61.6095	213.851	63.6803	70.5464	78.1329	20.2739	4.61e-05	3.55e-06	0.344	0.00109	0.285904	0.998251	0.766166	0.158262	0.0469226	SD
1416104_at	Mpdu1	867.601	495.218	504.054	573.99	555.478	813.705	458.196	495.458	653.057	566.769	63.5722	16.6597	30.2888	25.1088	15.997	43.3161	39.032	68.7148	58.1844	18.9889	3.8e-08	1.08e-07	9.1e-07	1.3e-06	0.674044	0.958975	0.762069	0.0103243	0.673842	SD	SD
1416105_at	Nnt	1629.9	2864.57	2028.19	1674.2	1251.74	1481.41	2635.83	2113.3	1615.06	1143.08	125.75	191.006	160.353	112.56	43.3533	65.5824	76.3682	151.782	107.321	111.266	4.72e-08	0.000330163	0.722	0.000218	0.567914	0.41369	0.673712	0.974196	0.243579
1416106_at	Kti12	1707.8	959.771	862.643	784.821	974.97	1938.81	965.077	903.439	635.602	1197.84	142.804	60.9598	39.1294	55.5151	32.5971	113.928	28.7955	22.2142	18.368	121.219	1.52e-07	1.97e-08	8.34e-10	2.45e-07	0.246061	0.850513	0.975124	0.00730217	0.11153	SD	SD
1416107_at	Nsg2	16.6988	13.9104	13.1636	19.0522	8.04648	17.8321	17.9669	11.6277	14.4748	9.29374	9.9293	16.9102	15.1164	12.6767	4.09618	15.1476	21.0285	6.63701	18.9098	7.71128	0.567	0.582741	0.248	0.21	0.299344	0.684058	0.664739	0.26508	0.559794
1416108_a_at	Tmed3	1848.91	2049.12	2295.89	3933.85	3418.89	1778.73	1558.75	2089.45	5096	4700.74	73.2617	188.441	55.4765	206.691	52.7034	45.7662	88.4014	182.188	113.827	152.324	0.498	0.00351747	2.89e-11	3.21e-10	0.974469	0.137127	0.648222	0.0041436	0.0329076		SU
1416109_at	Fuca1	1197.87	1335.45	1613.68	2092.3	1691.92	1215.83	1224.14	1601.47	3130.39	2409	29.3769	160.316	79.9751	120.221	65.7826	13.3637	100.496	99.5029	103.846	97.2815	0.00521	2.73e-06	2.41e-09	8.93e-08	0.423685	0.707246	0.635247	0.000800658	0.00115928		SU
1416110_at	Slc35a4	823.216	537.335	482.065	539.249	544.816	707.086	520.148	492.825	541.983	525.007	37.4037	24.7086	47.1172	9.41771	10.4432	57.5291	21.3357	40.9227	25.2102	57.7918	5.32e-05	1.31e-05	0.000345	9.44e-05	0.833958	0.719381	0.589854	0.573014	0.852552	SD	SD
1416111_at	Cd83	21.9128	9.47365	12.4203	19.6811	19.3699	9.26277	10.8325	13.8001	3.2072	16.6427	15.1411	3.69146	16.7499	14.7612	8.91871	5.80125	5.06703	6.21736	2.27764	11.2584	0.724	0.598183	0.587	0.0972	0.99833	0.659301	0.829125	0.430118	0.582515
1416112_at	Cox8a	5541.07	6179.05	5069.68	5275.82	6208.19	5778.25	6624.45	5826.42	5364.66	5841.18	87.0191	227.804	79.2815	303.476	182.433	209.278	219.493	302.329	556.454	480.349	0.0265	0.0382886	0.653	0.0166	0.408136	0.663431	0.185695	0.732903	0.434937
1416113_at	Fkbp8	1009.33	866.35	1173.01	990.659	1071.39	996.704	720.642	975.919	1017.41	896.89	58.238	34.4661	214.854	152.854	132.407	172.004	74.8101	123.27	30.903	204.336	7.93e-05	6.5e-07	3.85e-05	7.07e-05	0.0777359	0.758496	0.682162	0.705953	0.680692
1416114_at	Sparcl1	1.92932	42.2505	10.1938	9.18648	58.9109	2.5477	7.78828	2.77465	49.0652	199.459	0.883339	2.56953	13.1817	6.2509	14.6967	1.04225	3.22941	0.889724	27.4971	34.5545	2.61e-05	0.45193	0.0158	3.05e-07	0.841283	0.00403709	0.758818	0.00682321	0.000229941		SU	2			3
1416115_at	Orc3l	794.293	847.641	864.463	868.61	925.101	683.733	821.991	835.542	749.398	919.091	20.9668	68.6253	44.2607	47.2395	45.5533	15.7178	6.91763	51.2372	64.3995	27.9291	0.000652	0.000223455	0.0429	2.51e-05	0.440281	0.663862	0.799029	0.0905462	0.399213
1416116_at	Orc3l	279.153	327.192	392.446	320.888	365.919	235.013	361.743	362.273	248.607	320.969	20.2344	36.2889	30.3843	31.7565	15.2501	23.8086	8.20173	40.8052	32.8182	38.7234	3.87e-06	8.69e-08	7.58e-05	1.22e-06	0.855941	0.992172	0.185695	0.0330832	0.0781217
1416117_at	Orc3l	148.787	154.697	167.655	169.405	199.857	114.965	162.807	160.11	145.354	140.109	20.7455	21.9333	19.2723	18.3571	18.2305	19.9708	34.933	11.8897	20.0828	10.6854	0.0318	0.00353247	0.000957	0.000166	0.138777	0.998088	0.903677	0.612688	0.268586
1416118_at	Trim59	4230.14	701.172	620.296	1636.53	1085.88	4129.17	890.769	771.562	3121.66	1154.13	37.8589	103.907	65.1122	82.8747	60.6681	313.115	105.76	67.7409	118.217	99.3567	7.79e-13	2.2e-13	8.3e-10	1.64e-11	0.865355	0.187052	0.0885587	6.74e-05	0.763047	SD	SD				2
1416119_at	Txn1	22935.4	11591.7	13263.9	13480	14298.3	21177.5	13590.5	13632.3	15209.2	14428.7	2137.79	567.643	529.338	602.029	389.51	735.091	426.709	793.19	201.63	278.267	2.22e-11	1.4e-10	2.68e-09	2.46e-09	0.921	0.147366	0.4048	0.0194751	0.423669	SD	SD
1416120_at	Rrm2	8220.36	1620.82	1199.52	2116.42	1526.92	7545.57	1929.8	1299.91	4088.82	1053.99	463.309	76.7955	30.2345	18.3913	88.9736	513.728	64.2796	120.006	447.595	7.74609	2.07e-14	3.73e-15	2.06e-13	1.04e-14	0.164572	0.0536314	0.548604	0.00013995	0.00108902	SD	SD				2
1416121_at	Lox	7418.32	4941.26	7572.23	14737.5	9551.63	7443.32	4308.6	8628.38	17084.5	16143.4	405.773	218.644	490.866	845.666	223.023	431.855	26.9908	783.518	914.415	1134.18	1.7e-07	0.880153	1.16e-10	9.91e-05	0.937855	0.214169	0.222094	0.0144946	5.04e-05		SU				3
1416122_at	Ccnd2	1967.47	1792.48	1420.5	2004.34	2864.83	1879.49	1225.05	1047.34	615.399	1604.47	185.857	21.6502	22.8529	90.8355	146.365	84.1165	107.467	86.4221	49.7704	190.609	0.14	6.16e-06	0.656	3.87e-06	0.69804	0.00638617	0.0721843	4.16e-06	0.000162739					5
1416123_at	Ccnd2	328.091	313.877	195.897	366.286	552.778	339.993	197.835	154.712	84.5382	250.724	38.4487	30.6834	20.524	16.3792	81.5501	33.5084	26.5404	26.7769	9.80121	37.5068	0.7	0.00127755	0.22	1.01e-05	0.439485	0.0177877	0.0874427	4.62e-06	0.000107061					5
1416124_at	Ccnd2	120.392	109.337	99.496	128.855	169.439	149.458	108.718	72.1203	45.1139	141.377	37.8148	22.6016	21.4585	20.2928	5.09691	11.9473	8.65256	11.3776	6.14805	8.63027	0.608	0.0140954	0.964	0.00206	0.822806	0.295309	0.0837982	0.00028995	0.00185385					2
1416125_at	Fkbp5	1267.49	474.764	752.732	480.795	464.198	1182.12	557.56	909.101	616.362	360.101	127.541	23.3721	60.4225	50.4498	16.5104	99.586	16.47	61.1267	61.0456	14.1094	4.05e-12	1.6e-08	4.11e-12	1.65e-12	0.662675	0.473806	0.443421	0.0450062	0.0785737	SD	SD
1416126_at	Polr1b	653.651	408.361	277.055	250.934	342.405	693.887	445.075	283.131	225.919	382.743	67.0023	13.5578	5.00988	55.178	15.5351	10.9367	30.3159	9.46952	16.7542	21.522	6.7e-05	1.57e-07	1.89e-09	4.27e-07	0.0870592	0.814882	0.886637	0.888894	0.037237	SD	SD
1416127_a_at	Dnpep	3382.17	3222.13	3310.49	4940.69	3147.81	3595.57	3585.24	3388.44	7564.84	3662.1	117.482	292.435	136.447	212.223	383.108	205.921	361.159	321.097	223.205	138.627	0.496	0.571807	1.1e-07	0.256	0.278286	0.444993	0.745048	0.000426742	0.192907						2
1416128_at	Gm3756 /// Gm5620 /// Gm6682 /// Gm7172 /// LOC100044416 /// LOC100045728 /// Tuba1a /// Tuba1b /// Tuba1c	790.194	241.055	186.323	248.922	329.039	769.045	269.994	329.119	435.087	301.261	177.548	42.6452	10.8135	52.1357	31.9425	46.5324	48.3785	69.3083	110.104	103.716	1.51e-10	3.67e-10	3.38e-09	6.8e-09	0.923398	0.21328	0.172441	0.000592646	0.123789	SD	SD				2
1416129_at	Errfi1	6807.84	2116.06	3362.37	1997.24	2077.26	6856.73	2410.7	4639.12	1747.66	4878.19	116.266	18.2345	146.816	98.0748	95.579	102.894	126.243	241.684	88.8251	365.016	1.01e-12	3.56e-10	5.03e-13	7.14e-13	0.992547	0.225342	0.0149737	0.0370158	7.7e-06	SD	SD				3
1416130_at	Prnp	1381.78	3285.48	3700.63	4321.5	4568.43	1262.86	2911.35	3382.36	3941.98	5181.13	81.539	114.716	97.1488	254.738	211.871	36.8559	49.3569	107.553	179.4	162.965	5.22e-11	9.22e-12	9.15e-13	5.7e-13	0.380135	0.245848	0.449241	0.155243	0.0470075	SU	SU
1416131_s_at	Efr3a	3444.38	4524.65	4129.64	4244.38	4654.65	3407.65	4311.16	4159.74	3955.7	4446.29	185.917	283.608	299.633	233.613	279.853	167.947	179.686	302.604	273.531	389.316	0.00436	0.0249681	0.00269	0.000335	0.974824	0.863066	0.91978	0.161232	0.691199
1416132_at	Efr3a	874.947	927.327	891.952	857.465	914.788	670.122	934.032	926.081	843.73	929.92	36.4218	74.2641	39.0469	58.3834	58.5411	55.1758	123.511	115.142	56.3185	109.758	0.743	0.362975	0.87	0.852	0.0533378	0.88572	0.922205	0.319147	0.825562
1416133_at	Efr3a	2480.9	2588.54	2582.96	2838.6	2898.61	2411.67	2655.48	2614.45	3060.97	3022.27	105.987	61.5142	144.202	34.5836	131.358	128.493	118.567	200.646	242.864	227.832	0.109	0.127178	0.00174	0.00116	0.509258	0.945442	0.984895	0.760538	0.399416
1416134_at	Aplp1	22.2911	10.6765	44.1125	94.6588	133.732	20.4215	25.5753	8.72616	83.9179	71.1906	9.97956	8.04795	10.0992	12.9488	49.1652	21.8369	16.5468	4.09118	2.88171	18.6828	0.42	0.199043	0.00136	0.000328	0.534334	0.638617	0.86274	0.265045	0.0109577		SU
1416135_at	Apex1	4800.11	2601.21	2901.79	2987.78	2883.57	5111.93	2641.62	2819.26	2397.86	3079.98	212.301	84.9555	128.674	191.946	65.8265	254.133	45.2567	154.263	63.9907	112.263	4.41e-10	2.42e-09	2.96e-08	3.22e-08	0.617833	0.819273	0.918228	0.0135776	0.672324	SD	SD
1416136_at	Mmp2	606.591	2115.31	3219.65	4360.04	4948.93	378.692	872.189	2978.69	3639.95	4155.07	84.0048	69.8024	67.094	160.714	102.822	37.0445	49.5036	133.778	422.012	341.346	7.59e-13	2.8e-14	3.45e-15	1.77e-15	0.000802987	6.66e-05	0.639011	0.0289506	0.0462386	SU	SU	4		1
1416137_at	Anxa7	1141.36	1171.19	1444.22	989.763	1022.39	1107.35	1159.69	1277.63	1004.56	1167.14	105.598	73.3663	27.6838	60.2253	72.572	93.8129	54.5498	26.0996	120.009	272.729	3.87e-06	1.41e-08	0.000436	0.000396	0.713273	0.713651	0.409523	0.948005	0.898377
1416138_at	Anxa7	5614.31	6650.65	8261.23	4903.55	5037.76	5508.09	7247.67	7717.3	4981.81	5011.81	137.136	252.138	229.458	168.83	117.562	93.7798	105.395	289.256	392.295	251.899	0.00223	2.21e-07	0.227	0.958	0.836483	0.34343	0.832741	0.883236	0.40592
1416139_at	Reg2	31.0768	45.4502	46.928	52.0057	56.4767	31.0832	68.86	53.099	44.7671	46.0929	15.9102	7.87895	11.3613	5.28787	20.6127	17.1953	3.72786	15.1696	23.6747	14.9299	0.603	0.450074	0.303	0.84	0.914682	0.650882	0.985997	0.373077	0.701761
1416140_a_at	Dhx30	1509.7	1243.51	1209.44	1324.75	1477.07	1497.12	1244.59	1169.18	995.063	1218.57	246.104	36.7129	145.007	110.735	21.4248	66.6601	27.9924	69.4847	86.6217	65.5923	0.037	0.00591647	0.113	0.778	0.927543	0.65014	0.31175	0.0200987	0.0144478
1416141_a_at	Gm13654 /// Rps6	22746.5	17440.8	19920.3	18482.2	20684.8	21033.8	19152.8	18673.3	19077.4	20571.5	2275.92	1903.49	1661.73	1644.17	1305.52	1962.41	1512.13	2532.4	2616.87	2165.48	0.000816	0.000358575	0.704	0.064	0.710471	0.930951	0.659465	0.551696	0.726722
1416142_at	Rps6	1036.87	968.092	1025.58	929.616	1657.83	1170.09	800.079	978.996	727.814	1061.8	117.709	112.914	96.9718	46.476	112.26	155.847	104.451	74.1683	144.984	234.756	0.00195	0.293888	0.00456	0.000459	0.48053	0.806771	0.955378	0.00031318	0.00127509					3
1416143_at	Atp5j	10148.7	10434.7	12654.1	7540.51	7863.89	10462	11577.4	12229	8040.45	7473.52	264.01	827.872	523.457	637.566	155.126	547.243	248.665	1036.2	198.703	319.969	0.00276	1.83e-05	2.67e-05	6.06e-05	0.511043	0.645523	0.885239	0.143058	0.554388
1416144_a_at	Dhx15	11295.7	6838.48	6648.24	6734.69	8058.23	10430.1	7192.43	6637.49	5903.15	7628.35	1094.14	675.3	386.998	299.149	456.295	174.055	785.553	443.01	390.189	677.65	5e-06	5.79e-07	5.9e-06	0.000535	0.337314	0.937642	0.697738	0.0859794	0.468859	SD	SD
1416145_at	Dhx15	8545.6	4917.86	5152.33	5200.71	5928.06	8027.05	5299.41	5301.79	4659.62	5799.06	342.836	224.529	250.599	116.859	342.404	519.378	156.775	196.247	85.8655	210.219	1.14e-09	1.49e-09	2.61e-08	3.37e-06	0.767579	0.465499	0.535486	0.196529	0.787028	SD	SD
1416146_at	Hspa4	7556.63	4921.76	5402.96	4001.59	4379.8	7477.34	5190.72	4636.11	3904.51	5140	140.154	727.477	496.252	596.565	278.67	300.006	520.898	725.141	407.983	246.772	1.62e-06	5.48e-08	2.57e-09	2.09e-07	0.571843	0.975336	0.909779	0.0289506	0.992093		SD
1416147_at	Hspa4	1990.97	1916.9	1734.75	1446.52	1488.52	1859.69	1998.55	1679.32	1321.48	1523.51	127.949	125.552	128.28	101.352	194.802	219.702	63.4166	68.5195	124.381	117.06	0.582	0.0465647	0.000299	0.00333	0.540917	0.715421	0.909429	0.339519	0.856284
1416148_at	Laptm4b	1913.13	2149.67	2711.12	1916.26	2716.3	1931.92	2335.41	2815.67	2036.02	2483.46	142.962	136.207	235.026	81.3471	84.7288	105.727	115.367	330.202	19.4966	157.832	0.00104	3.97e-07	0.336	1.93e-06	0.659017	0.669264	0.666306	0.998087	0.184301
1416149_at	Olig1	3.6011	11.0009	5.4598	4.46794	3.73876	11.4663	7.19257	15.086	5.29743	4.66267	0.63554	8.82066	0.760575	2.84134	2.0042	8.39256	5.31459	19.0776	2.18241	1.90386	0.765	0.0433061	0.0695	0.115	0.0917183	0.972202	0.618818	0.69922	0.838924
1416150_a_at	Sfrs3	10200.5	5376.07	5460.45	5058.11	5623.33	9168.89	5432.47	5510.35	4464.33	4518.86	601.203	194.253	138.099	320.212	214.511	248.457	215.151	347.151	189.808	173.083	3.81e-09	2.6e-09	7.44e-10	7.75e-09	0.240386	0.993248	0.696461	0.0392065	0.00360253	SD	SD
1416151_at	Sfrs3	1365.67	884.403	729.637	1356.7	1428.25	1449.32	802.376	767.563	1344.59	1337.37	116.3	41.2906	23.4306	102.284	10.716	28.797	43.5601	38.0889	115.479	22.2273	6.94e-07	6.35e-09	0.241	0.647	0.663489	0.728905	0.866697	0.393319	0.0502059	SD
1416152_a_at	Sfrs3	2870.23	1525.7	1305.34	1738.29	1795.57	2571.45	1424.94	1400.74	1532.71	1565.08	56.3392	62.7893	38.3608	61.9863	33.9517	131.479	68.3111	18.3658	107.414	72.9585	1.98e-09	2.2e-10	3.21e-08	8.89e-08	0.179498	0.952552	0.648562	0.069503	0.022425	SD	SD
1416153_at	Srp54a /// Srp54b /// Srp54c	5229.44	5376.44	6132.77	5235.46	5733.7	5077.44	5158.88	5757.67	5365.87	5673.11	78.5319	236.83	214.715	101.581	58.6549	98.1308	169.643	414.584	275.711	252.727	0.169	0.000264576	0.0827	0.00739	0.852785	0.771891	0.67386	0.951484	0.724488
1416154_at	Srp54a /// Srp54b	221.941	329.435	387.053	408.519	490.837	135.949	263.805	401.273	319.859	455.701	32.4665	77.3933	89.5564	82.4835	24.7719	19.0808	67.9505	36.0523	40.912	12.9281	0.00976	0.00067898	0.00118	2.56e-05	0.0173505	0.74604	0.934514	0.359459	0.261053	SU	SU
1416155_at	Hmgb3	4762.42	1062.88	1118.24	564.146	409.712	4256.06	1093.42	1156.79	735.937	222.51	332.356	46.2679	33.5135	29.6307	13.4019	413.726	60.4947	14.7449	86.9081	17.7705	1.51e-13	2.23e-13	3.02e-15	8.25e-16	0.190911	0.82874	0.994183	0.00227887	5.18e-05	SD	SD			3
1416156_at	Vcl	11860.6	14796.5	12174.6	11614.8	9292.28	12023.8	15646.4	12169.8	13391.2	13527.6	721.955	414.91	323.539	232.965	345.848	164.839	474.653	412.397	398.842	351.928	1.05e-05	0.712986	0.136	0.000565	0.726735	0.947007	0.605064	0.0523613	0.000264753
1416157_at	Vcl	217.629	267.514	199.131	187.877	163.611	165.044	334.992	269.528	216.638	228.372	19.8134	36.8691	29.7102	20.823	7.14255	9.43918	80.9667	63.5677	16.2042	41.5031	0.0743	0.304753	0.362	0.006	0.155639	0.775981	0.596725	0.670761	0.00602721
1416158_at	Nr2f2	259.51	165.488	131.639	183.556	205.124	187.157	150.048	139.152	158.252	161.472	56.9452	44.9764	12.8856	16.3046	23.2791	27.7434	16.7837	6.02159	22.9807	2.89576	3.79e-06	3.38e-07	0.034	0.00391	0.217508	0.824483	0.791428	0.00644663	0.0416452	SD
1416159_at	Nr2f2	1038.09	608.485	591.557	809.981	758.87	937.035	611.466	616.216	680.924	647.984	184.743	32.5747	88.102	46.133	53.0389	19.6973	105.511	26.671	78.2384	63.5208	8.26e-06	4.19e-07	0.0292	0.00362	0.230185	0.896284	0.402463	0.106896	0.16752	SD
1416160_at	Nr2f2	115.259	105.301	80.6945	146.756	146.595	108.681	99.6148	85.2535	107.775	119.456	18.562	14.2652	20.5779	8.78837	20.6482	4.97188	9.8742	15.2735	7.9791	25.2438	0.0403	0.000557409	0.00967	0.0691	0.676054	0.745225	0.919113	0.00260737	0.426864
1416161_at	Rad21	9783.19	7269.8	6798.16	7056.04	8036	9484.72	7956.93	7057.65	7570.84	6246.92	1067.27	443.728	419.698	503.435	252.451	1159.61	879.902	919.422	891.349	726.157	0.00182	5.44e-05	0.00137	0.0015	0.475613	0.920593	0.923063	0.282776	0.0811998
1416162_at	Rad21	1225.44	666.842	594.86	793.24	639.453	974.196	761.563	683.339	952.985	644.881	76.843	48.988	73.3111	11.0182	37.4849	89.2769	40.4483	24.3466	77.6491	33.0288	5.37e-08	1.32e-08	4.52e-07	1.34e-08	0.0419485	0.490842	0.777805	0.0223541	0.352101	SD	SD
1416163_at	Cops4	1545.65	1458.27	1529.36	1234.35	1497.38	1659.22	1384.28	1526.79	1134.77	1320.19	93.1282	86.2047	100.375	76.6223	77.8609	30.2784	25.1842	130.639	56.1563	44.2685	0.000204	5.69e-06	0.00356	0.658	0.653097	0.998016	0.96262	0.54036	0.0410054
1416164_at	Fbln5	215.045	977.076	1914.93	1509.36	1143.55	36.37	414.209	1339.53	355.901	754.675	9.70237	65.3257	124.729	29.5713	127.445	18.3577	41.6605	137.489	30.9084	52.9361	1.6e-13	3.55e-15	2.09e-14	7.43e-14	4.63e-06	0.000427174	0.0169181	2.04e-06	0.000436616	SU	SU	4		4
1416165_at	Rab31	3701.37	2509.43	2997.97	2257.35	2099.83	4019.78	2168.13	2703.15	2951.63	2170.74	106.424	211.588	139.644	28.7027	121.092	253.375	81.6297	56.6126	142.684	142.413	3.24e-07	0.00014049	9.9e-09	2.62e-09	0.184122	0.279554	0.5669	0.00501437	0.558945		SD
1416166_a_at	Prdx4	1743.43	1073.38	676.91	1152.81	1084.12	1679.85	1038.22	946.182	1404.47	1073.09	357.958	563.43	163.423	199.772	15.0378	209.806	272.46	258.456	430.334	286.717	0.00165	6.34e-05	0.0527	0.0191	0.330802	0.921582	0.371352	0.20521	0.986686	SD
1416167_at	Prdx4	5139.18	2687.75	2376.94	3483.22	2761.47	5540.75	2684.01	2967.5	5458	3648.31	106.943	113.004	36.4038	161.788	63.7376	249.134	28.0825	269.307	175.926	209.393	2.34e-10	3.01e-11	2.3e-07	8.08e-10	0.259651	0.98026	0.109598	0.000100624	0.00341636	SD	SD				2
1416168_at	Serpinf1	9954.3	8407.92	7695.9	22194.3	24075	10105	8485.34	7755.22	23307.6	25685.4	261.159	151.455	37.6737	1320.45	1191.92	157.357	122.446	643.215	1344.07	1148.42	0.00075	3.69e-06	4.39e-13	7.47e-13	0.660948	0.818789	0.606844	0.421251	0.0229221		SU
1416169_at	Tpbpb	15.6679	11.7174	13.0624	7.90056	16.0788	4.95264	16.0593	8.7549	3.56335	9.10208	3.66089	4.89987	4.61603	7.48664	1.50307	3.62116	12.5373	5.48651	2.17595	8.83627	0.336	0.14275	0.118	0.025	0.338904	0.96366	0.90608	0.354603	0.622675
1416170_at	Trap1	1544.64	1585.88	1565.8	1590.84	2082.46	1436.55	1538.8	1465.4	1319.63	1683.3	197.909	106.408	72.4478	68.6917	111.841	34.7604	145.375	167.452	95.8399	144.709	0.278	0.282134	0.372	6.68e-06	0.889826	0.989524	0.633528	0.0109724	0.0206878
1416171_at	2310037I24Rik	5212.46	4659.8	3763.88	3953.03	4256.53	5088.89	4993.07	3906.31	3634.92	4168.94	144.864	127.009	107.439	84.6918	125.722	180.047	106.113	91.1115	57.4771	116.043	0.0669	5.04e-07	1.68e-05	0.000108	0.926984	0.863958	0.547345	0.0332645	0.918169
1416172_at	Pes1	1842.73	1317.56	1391.16	1306.33	1493.76	1955.45	1184.77	1274.1	1130.41	1455.47	81.8966	110.631	43.0777	47.1668	108.942	295.68	39.8492	28.2769	44.5931	101.08	8.92e-07	5.47e-06	1.77e-07	0.000237	0.787494	0.635	0.352708	0.055712	0.515616
1416173_at	Pes1	434.878	286.875	232.189	276.389	350.351	411.036	251.337	256.88	169.6	296.826	80.697	39.897	28.2136	21.5517	21.6908	12.4715	21.1786	22.2368	21.6495	20.6947	1.19e-06	1.79e-06	6.24e-07	1.27e-05	0.607103	0.696124	0.995377	0.00400257	0.535389	SD				2
1416174_at	Rbbp9	489.493	616.177	646.913	1089.82	1063.28	410.452	584.891	723.972	1102.99	1049.17	17.8979	36.6075	106.81	71.8273	48.518	33.0602	22.446	14.8194	150.35	88.16	0.000809	3.99e-05	6.79e-10	1.11e-09	0.283977	0.743768	0.682327	0.633459	0.883392		SU
1416175_a_at	Vdac3	9069.94	11699.5	10335.4	11440.1	13235	8487.26	11038.8	9251.49	8286.01	11908.6	476.057	313.566	399.374	98.5277	744.094	523.928	732.001	880.418	606.151	865.216	1.27e-06	0.000392112	5.4e-07	2.43e-08	0.730314	0.468117	0.466968	0.000312466	0.174736
1416176_at	Hmgb1	5754.08	2772.85	2527.07	2579.45	2693.79	5259.04	2803.56	2565.82	3306.96	2608.98	204.757	123.59	34.1296	60.6972	96.4804	481.193	114.454	52.0933	27.7619	66.6017	1.24e-10	1.38e-10	4.82e-11	4.32e-11	0.309871	0.996804	0.917394	0.00402284	0.649826	SD	SD
1416177_at	Rbmxrt	5026.85	2522.72	2467.7	2811.97	3386.12	4653.22	2387.02	2476.37	2377.12	2902.25	326.765	46.3705	46.2206	122.298	21.8988	126.069	113.279	60.1298	39.1292	89.6076	7.84e-11	5.08e-11	1.16e-09	1.66e-07	0.702998	0.757636	0.857416	0.0137902	0.0378975	SD	SD
1416178_a_at	Plekhb1	57.3753	115.411	54.4479	19.1829	28.4055	44.722	141.615	72.4417	40.038	23.6936	14.3193	24.9618	5.87019	17.2606	14.7971	17.1207	17.4601	14.17	22.4924	16.2292	2.39e-05	0.567562	7.84e-06	1.03e-05	0.0666985	0.522406	0.852251	0.8579	0.886459		SD
1416179_a_at	Rdx	3518.13	3749.74	3476.89	4074.82	4517.97	3291.59	3756.97	3370.83	3705.04	3849.07	210.362	520.812	611.471	106.346	411.962	318.542	392.596	245.061	138.585	198.656	0.5	0.97303	0.268	0.0411	0.855027	0.985426	0.878131	0.115804	0.0419835
1416180_a_at	Rdx	1798.7	1555.87	1836.35	1608.12	1958.53	1911.54	1559.76	1910.43	1501.05	1963.27	159.374	339.629	167.701	254.002	232.172	305.457	259.522	191.041	103.856	272.635	0.386	0.559231	0.772	0.174	0.716126	0.974085	0.939994	0.310615	0.487717
1416181_at	Mesdc2	3915.69	3701.23	3422.01	4044.45	4925.59	4051.76	3494.67	3360.25	4380.91	4858.89	65.1436	194.987	79.2843	224.938	159.561	116.074	53.1541	174.852	288.651	246.809	0.946	0.0223185	0.0099	2.14e-05	0.668946	0.821466	0.976021	0.888664	0.847599
1416182_at	Apba3	771.173	698.448	668.13	803.721	764.518	894.913	753.152	655.464	937.084	1015.39	86.5429	7.33503	42.5632	29.0324	32.7639	33.8115	22.0422	28.9044	143.642	38.8675	0.844	0.0905029	0.00342	0.069	0.0526931	0.461982	0.792669	0.406867	0.0153677
1416183_a_at	Ldhb	300.95	727.761	937.339	397.359	281.865	232.42	765.066	836.688	466.37	349.515	6.08176	39.6941	81.7806	9.53969	20.4753	57.6701	29.0906	50.5438	54.8729	33.8547	3.89e-09	3.66e-11	0.0124	0.762	0.265385	0.33096	0.381504	0.16791	0.0959979	SU
1416184_s_at	Hmga1 /// Hmga1-rs1	4435.71	593.147	510.22	220.317	391.893	4652.21	743.539	611.298	129.254	217.253	173.61	42.1914	9.31631	45.4782	59.7165	90.9694	89.294	48.4994	11.0793	66.4365	3.85e-15	3.33e-15	1.76e-16	9.3e-16	0.22497	0.182109	0.244587	0.00603531	0.000287603	SD	SD			3
1416185_a_at	Adh5	5181.34	5237.03	5427.96	5925.05	6610.68	5146.36	5107.17	5268.46	4680.56	5436.19	214.206	162.896	90.2303	87.7611	28.8397	122.717	94.1122	141.236	184.613	156.909	0.998	0.581006	0.00107	2.45e-06	0.835591	0.915782	0.930513	0.00141598	0.00680105
1416186_at	Pnrc2	1657.09	1878.24	1798.71	2568.5	3615.28	1760.75	1666.9	1713.16	1826.95	2916.67	194.116	85.6589	171.385	163.06	413.507	54.3555	136.246	156.707	13.1722	178.562	0.0393	0.396616	6.58e-05	1.27e-07	0.732832	0.457806	0.976339	0.00133172	0.0353754		SU
1416187_s_at	Pnrc2	2673.17	3314.47	2566.74	4293.13	5751.42	2702.13	2921.61	2818.22	2537.9	4183.83	211.147	537.957	272.081	310.962	393.254	263.304	359.269	387.505	343.193	536.868	0.0106	0.936855	4.26e-05	1.92e-07	0.643774	0.684015	0.775866	0.00154118	0.0132747		SU			2
1416188_at	Gm2a	113.871	186.914	164.881	203.431	142.51	58.6924	166.322	203.419	254.599	193.994	18.4387	31.7837	26.0679	56.341	35.7036	24.984	19.5446	23.9085	51.7156	21.2673	0.000621	1.75e-05	2.05e-05	0.0202	0.0181482	0.727854	0.628046	0.106217	0.021505	SU
1416189_a_at	Sec61a1	6606.65	3106.64	3159.87	5019.73	5360.86	6411.76	3180.83	3533.11	5363.24	5297.88	343.435	194.538	127.507	56.4075	270.767	31.7946	264.149	111.263	476.126	326.614	1.04e-10	2.56e-10	6.92e-05	0.000315	0.612082	0.843621	0.302117	0.381334	0.947354	SD
1416190_a_at	Sec61a1	586.075	303.921	293.956	359.905	337.407	524.927	330.51	333.357	403.233	367.889	76.5662	55.1703	21.5765	47.8039	26.1295	49.6728	72.1516	39.2798	83.2672	47.3491	1.79e-07	3.89e-06	0.000939	3.11e-05	0.489735	0.773757	0.637336	0.913369	0.163031	SD	SD
1416191_at	Sec61a1	762.911	293.415	357.1	540.377	466.999	711.552	354.796	408.559	553.925	559.843	80.968	30.18	14.8732	75.5719	32.5605	92.6657	42.8059	79.4485	71.52	66.3299	2.87e-08	2.72e-07	0.0007	4.91e-06	0.737157	0.56187	0.53538	0.875027	0.0223323	SD	SD
1416192_at	Napa	369.284	490.022	484.003	319.12	307.119	397.615	549.131	430.115	310.871	326.925	53.5998	55.8625	14.2822	17.416	22.2504	21.171	15.1769	21.6429	23.5829	19.3872	2.63e-05	0.000103262	0.889	0.43	0.204913	0.818789	0.310504	0.336962	0.901362
1416193_at	Car1	22.7934	18.2122	41.1795	63.4423	36.9524	15.6664	16.3667	76.6825	87.0054	49.6556	17.5718	14.3402	45.3066	7.92847	4.57153	13.6713	19.5532	25.5347	13.6847	4.16429	0.72	1.03e-06	7.41e-07	0.000198	0.189503	0.621753	0.532848	0.0898367	0.468056		SU
1416194_at	Cyp4b1	22.757	28.6528	17.2517	36.2553	208.557	51.6779	30.4904	28.7185	33.8625	40.4525	21.1324	16.522	9.35651	17.6475	31.1702	20.5278	18.5001	10.4692	24.0274	19.2413	0.542	0.883664	0.691	3.88e-09	0.643961	0.0479662	0.967496	0.460577	6.11e-06		SU			3
1416195_at	Inpp5k	389.482	674.69	834.443	819.649	555.347	385.814	700.993	745.567	937.146	664.122	26.0966	24.9866	61.756	52.753	39.163	12.5662	48.0029	39.6993	48.9791	45.1149	1.15e-07	1.7e-09	2.52e-09	1.9e-06	0.988647	0.971252	0.36291	0.0632674	0.185176	SU	SU
1416196_at	Rpsa	47.283	24.381	29.342	15.0592	31.2741	44.5932	33.2853	15.3456	11.8207	18.0076	18.9919	4.95951	10.3809	11.8723	6.62362	8.24941	11.1256	10.8196	12.4434	14.7423	0.000231	0.00748006	0.000866	0.0268	0.580537	0.843878	0.604531	0.79228	0.28668
1416197_at	Snrpc	4130.75	3404.61	3351.06	2988.2	3874.34	4203.03	3517.06	3201.38	2763.95	3041.17	151.564	140.145	188.823	27.3658	157.403	161.612	60.7229	51.884	68.8613	128.857	5e-05	1.05e-05	6.64e-07	0.0108	0.973748	0.827735	0.660778	0.162336	0.00202547
1416198_at	Th1l	925.249	724.232	730.718	622.927	617.831	846.567	700.406	643.451	646.28	513.859	59.2339	46.6306	75.0357	78.9103	47.1221	69.8591	92.4983	19.9441	123.132	45.6037	0.965	0.278111	0.000946	0.000493	0.8043	0.845635	0.114073	0.210437	0.526576
1416199_at	Kifc3	344.731	659.704	805.534	449.805	360.87	289.966	650.008	739.391	512.581	421.379	33.8901	43.6858	42.1418	19.1816	33.6359	45.2548	50.8967	7.66154	52.4109	14.3772	4.81e-09	1.84e-10	6.95e-06	7.56e-05	0.311962	0.595387	0.129745	0.0240305	0.0704837	SU
1416200_at	Il33	532.863	623.985	605.879	6278.91	1102.04	158.495	529.862	741.719	7425.41	2286.2	65.5163	71.3825	47.5189	225.844	120.557	26.3449	55.6601	57.0799	380.833	356.187	4.93e-05	0.000423119	2.02e-16	1.12e-10	1.45e-05	0.069649	0.0701373	0.107369	0.000235963		SU	1		1	3
1416201_at	Crk	2894.07	2144.65	2249.21	2571.98	2615.15	2908.64	2001.74	2398.59	2799.32	2863.04	69.0966	174.197	157.668	360.068	185.593	336.181	190.334	24.4226	77.4039	225.495	0.00275	0.0159167	0.188	0.437	0.807083	0.901629	0.927702	0.664954	0.489402
1416202_at	Phb2	5063.61	3948.91	2877.93	3753.65	4295.61	5613.31	4084.93	2838.3	2736.47	3660.3	246.307	378.203	116.047	74.4655	320.698	377.506	193.141	21.1046	342.353	433.073	4.41e-06	1.63e-09	5.72e-07	0.00652	0.981581	0.924552	0.821099	0.000637309	0.0106923
1416203_at	Aqp1	4290.77	266.276	410.175	4365.72	5214.98	5157.02	409.576	579.164	5969.41	5225.44	91.571	20.0278	3.14082	183.228	130.487	35.5235	38.3806	53.3252	360.299	296.414	2.49e-16	1.94e-15	0.0893	0.000312	0.0165433	0.00541078	0.0933006	0.00246645	0.905145	SD
1416204_at	Gpd1	27.4464	53.6965	73.5893	64.9763	71.8105	29.646	65.4028	77.1634	51.6907	48.6334	12.781	28.104	9.36911	20.7597	8.345	22.0291	8.43146	9.79907	3.42241	5.76006	0.724	0.414736	0.996	0.226	0.241544	0.882174	0.69531	0.986736	0.0679216
1416205_at	Glb1	653.559	834.184	852.227	1138.92	1044.58	602.081	816.317	865.529	1400.84	1160.17	22.7782	63.6498	41.3881	68.4002	42.1346	40.729	60.78	27.0356	198.162	37.2716	1.13e-05	1.36e-05	9.82e-09	4.9e-08	0.931847	0.609461	0.925389	0.28466	0.233299		SU
1416206_at	Sipa1	272.773	136.976	108.774	194.017	146.39	293.488	133.33	133.573	177.359	153.966	38.2376	37.2352	44.0996	30.4488	15.1804	37.4178	14.9906	3.173	34.6817	15.0627	4.88e-06	3.71e-06	0.000126	7.96e-06	0.405411	0.404824	0.638279	0.0261388	0.149236	SD	SD
1416207_at	Taz	689.197	1164.97	1205.87	1358.53	1067.18	612.847	1223.37	1131.12	1384.62	1228.8	11.2393	46.3802	51.793	54.7066	31.5478	24.394	53.1708	37.9722	79.9412	78.3289	9.03e-08	3.09e-08	8.36e-09	1.04e-06	0.727962	0.939395	0.480892	0.942434	0.063664	SU	SU
1416208_at	Usp14	4382.57	2712.21	3253.24	2544.19	2618.63	4125.58	2766.04	3082.54	2439.73	2821.12	204.36	217.567	325.196	139.148	174.534	302.702	164.911	225.746	172.305	167.092	4.16e-07	1.54e-05	3.78e-08	6.87e-07	0.521539	0.678468	0.528234	0.0717634	0.23534		SD
1416209_at	Glud1	4294.07	2824.64	2924.49	3977.73	3990.08	4142.43	3076.92	3074.69	4328.62	4188.99	129.043	96.4469	242.498	349.035	61.1619	135.252	167.596	194.936	360.819	286.299	7.72e-07	7.05e-07	0.495	0.564	0.60576	0.422874	0.683194	0.443472	0.928574
1416210_at	Imp3	1768.33	2071.37	2049.3	2593	3662.15	1796.56	1969.97	2104.98	1914.26	3052.49	175.362	118.532	57.7831	158.672	182.646	107.669	75.4946	72.9737	192.636	171.049	0.00363	0.00393025	2.02e-06	6.74e-10	0.873681	0.587798	0.892453	0.00219418	0.00965936		SU
1416211_a_at	Ptn	60.8958	881.019	182.864	445.101	260.817	15.1083	556.224	239.569	559.343	388.519	6.29357	44.0146	36.5794	27.421	26.0191	16.462	29.4371	39.0974	28.2681	30.9496	1.7e-14	2.45e-08	4.31e-12	4.79e-10	0.000204692	0.00460852	0.125616	0.000521357	0.000562435	SU	SU	4		1
1416212_at	Magoh	7289.94	4964.94	4737.25	5037.33	5745.27	7370.27	4835.11	4791.16	4494.96	5442.16	265.015	278.464	188.274	105.512	169.755	266.726	42.3607	309.832	141.547	78.3915	6.67e-07	4.6e-08	1.68e-06	0.000123	0.375299	0.751727	0.655274	0.103512	0.603594
1416213_x_at	Surf4	1549.53	1216.4	1361.24	1495.58	1437.63	1663.07	1238.47	1287.65	2373.65	1743.14	69.4682	95.4765	52.0372	116.504	42.2697	48.828	85.7236	92.2371	222.949	58.6203	0.00036	0.0570446	0.564	0.294	0.695886	0.781197	0.830737	0.000732958	0.0818093						2
1416214_at	Mcm4	4563.52	639.069	655.376	1380.17	1043.2	4157.58	786.148	824.006	2336.7	1030.51	139.927	20.1119	37.7818	66.47	96.0986	311.883	112.127	62.4737	269.554	53.9099	1.27e-15	2.7e-15	4.43e-13	3.32e-14	0.354112	0.039913	0.232754	0.000267319	0.42204	SD	SD				2
1416215_at	Gosr1	611.055	824.677	748.787	1304.39	1478.32	665.619	809.924	719.285	1322.84	1525.67	64.6083	91.436	13.6372	85.1247	85.8822	17.2149	101.701	75.967	204.244	89.052	2.61e-05	0.000342058	5.74e-10	7.87e-11	0.190626	0.558717	0.566791	0.113946	0.88923		SU
1416216_at	Reps1	840.979	794.51	670.999	688.483	588.199	891.628	809.826	643.554	616.48	677.858	89.0622	42.6361	36.4553	32.8376	35.4883	41.5081	37.0691	30.9236	67.71	47.2825	0.805	0.113404	0.00804	0.00421	0.170232	0.735414	0.510182	0.507657	0.97436
1416217_a_at	Gm4149 /// Rpl37a	19430.7	16538.2	18248	16602.9	18182.8	18470.3	17671.8	17745.9	17150.6	17998.4	1639.28	1875.51	1155.66	2043.65	1515.88	1144.85	1180.93	2645.8	1371.46	2009.21	0.641	0.298819	0.189	0.088	0.624416	0.924617	0.950474	0.848863	0.82366
1416218_x_at	Rpl37a	1704.97	942.081	1051.85	1189.78	1155.87	1559.07	946.989	906.87	1194.64	1334.58	145.085	221.779	245.605	103.62	55.4175	60.699	4.26844	139.436	97.5617	152.558	1.08e-05	2.97e-05	0.002	0.00246	0.942154	0.892128	0.995133	0.603244	0.762877	SD
1416219_at	Rpl19	22195	19031.4	20823	18519.2	21833.1	21344.9	19864.3	19733.1	17030.6	19821.5	2111.94	1627.25	1239.43	1706.88	1454.05	990.256	560.936	2068.96	1265.57	1113.79	0.245	0.728672	0.322	0.0965	0.955356	0.980412	0.828949	0.288967	0.185176
1416220_at	Spcs1	7713.39	10669.6	13003.3	9468.66	9620.66	7454.95	11686.2	12661.2	10131.5	9799.17	142.177	471.727	460.356	225.261	242.433	261.698	375.411	778.952	431.686	421.75	1.79e-07	5.65e-09	5.74e-06	3.17e-05	0.43179	0.684255	0.892655	0.679454	0.851862	SU
1416221_at	Fstl1	6984.1	7105.9	9983.67	20662.3	20230.4	7639.69	6427.07	9774.5	22709.4	24021.8	268	347.532	441.848	1407.75	1040.53	234.407	193.245	554.792	2236.21	1457.27	0.194	7.08e-08	3.99e-14	2.52e-13	0.122885	0.260072	0.66468	0.0636602	0.00253698		SU
1416222_at	Nsdhl	1331.85	1490.2	1680.73	1100.31	799.55	1140.91	2017.21	1938.62	1843.91	977.016	151.364	33.6145	137.962	37.4101	44.779	46.4605	63.5786	29.9363	74.2561	38.3617	0.0269	4.03e-05	0.00124	1.64e-07	0.0688286	0.00834901	0.247506	0.000346663	0.0132747						2
1416223_at	Sh3bp5l	544.431	598.909	547.046	674.548	505.48	615.121	664.615	563.509	898.365	589.557	81.7531	5.71231	32.2811	15.5691	21.643	10.557	98.6232	31.4362	62.6572	38.5902	0.714	0.0256024	0.0144	0.0683	0.641476	0.594644	0.977278	0.00177497	0.0607786
1416224_at	Zbtb17	374.443	339.376	330.09	287.363	259.271	412.51	353.196	312.954	278.818	269.239	4.96858	36.1782	27.3706	13.8406	60.7459	72.4262	26.8368	22.1415	16.4385	46.4511	0.613	0.913671	0.0112	0.00245	0.341792	0.900785	0.327125	0.593365	0.609483
1416225_at	Adh1	37.1935	77.6746	54.3907	63.5626	79.8879	37.9522	34.1233	56.9044	29.2752	54.1472	33.9601	10.8362	15.5518	5.67614	23.4681	7.62329	3.79912	17.0683	14.6971	18.8136	0.00173	0.00363248	0.00483	0.000419	0.35038	0.146349	0.767993	0.0579322	0.283523	SU	SU
1416226_at	Arpc1b	8201.59	4144.49	4947.92	6646.85	7604.7	8217.73	4416.34	5577.99	6962.4	7523.03	452.925	173.629	41.2729	393.842	145.202	127.635	110.697	350.428	261.547	378.268	7.15e-11	2.11e-09	0.000636	0.0295	0.944462	0.511853	0.174482	0.60802	0.9054	SD
1416227_at	Arpc1b	225.468	45.7379	123.969	194.462	219.193	201.508	79.2508	108.678	228.584	181.401	4.03011	33.248	31.9039	21.4207	42.8571	34.0216	66.677	42.8224	29.7027	31.9322	1.91e-07	0.000107098	0.0407	0.91	0.745927	0.854089	0.998307	0.279863	0.077743	SD
1416228_at	Pin1	3153.31	2209.07	2360.85	2150.94	2259.09	3397.52	2252.09	2435.76	2015.19	2188.99	181.967	120.802	60.1096	79.7233	120.427	256.819	154.287	110.007	52.925	246.406	1.3e-05	3.35e-05	8.02e-07	6.28e-06	0.955167	0.890751	0.90494	0.369822	0.58769
1416229_at	Rfk	1060.77	892.824	1253.41	1902.8	1576.18	1014.27	910.834	1127.77	2188.11	1812.72	93.0369	72.0808	35.6436	175.903	134.119	91.094	52.5447	44.617	159.333	230.913	0.00621	0.0646762	5.75e-08	1.69e-06	0.0954327	0.725757	0.952309	0.511538	0.677702		SU
1416230_at	Rfk	992.719	1001.45	1223.78	2109.73	1818.66	788.76	970.168	1171.55	2193.11	1937.12	52.0841	38.3436	88.7262	39.5715	107.982	84.0289	71.7295	71.8889	60.6287	148.594	0.371	0.0177827	1.43e-09	5.23e-08	0.0726747	0.963118	0.642704	0.565949	0.301429		SU
1416231_at	Vac14	147.098	195.303	215.446	143.067	160.067	175.274	195.729	181.724	107.095	99.6975	40.4091	40.0394	61.0059	4.40634	26.8825	4.80209	24.1603	18.8045	12.9322	19.5619	0.00192	0.000361653	0.381	0.291	0.108404	0.706467	0.868303	0.154184	0.0412021
1416232_at	Olig2	16.6296	19.794	6.66894	12.2914	6.92618	16.1903	15.2986	17.8475	8.88245	3.67806	2.56845	7.7703	4.16339	8.09487	2.65317	7.13802	6.73598	4.88277	7.3709	3.88691	0.498	0.882977	0.998	0.401	0.906518	0.780708	0.793583	0.922491	0.724488
1416233_at	Eif3i	11256.9	8367.04	9327.1	8153.52	9767.89	11185.4	8705.71	9079.62	7474.91	9272.38	387.621	473.59	223.129	470.624	276.41	477.611	271.281	738.882	313.941	462.537	1.89e-05	0.000704357	3.32e-05	0.0261	0.50058	0.817108	0.906728	0.1153	0.530091
1416234_at	Lrrc59	5640.05	2825.66	2484.5	2435.86	2931.08	6058.17	2865.77	2483.61	2877.28	2878.42	28.6925	127.067	128.021	180.756	116.877	69.1669	129.469	200.617	111.957	105.478	1.46e-10	9.78e-12	8.67e-12	3.13e-10	0.198538	0.961174	0.650404	0.0288861	0.745436	SD	SD
1416235_at	Lrrc59	2754.42	1160.99	957.362	913.91	1058.7	2572.69	1179.73	1040.09	1058.67	1043.27	42.5949	53.5394	28.241	45.4036	23.9942	165.5	7.96631	57.1246	44.6293	48.8265	1.96e-11	2.2e-12	9.47e-13	9.87e-12	0.393146	0.822187	0.377171	0.0550884	0.980499	SD	SD
1416236_a_at	Mpzl2	4.14375	7.42934	5.62953	2.64465	0.94008	2.58855	6.13012	6.53345	2.25804	3.61099	5.4243	5.10624	1.22756	3.07619	0.528968	1.88968	2.91249	8.89865	0.9048	3.42933	0.551	0.847923	0.662	0.802	0.906561	0.987402	0.776642	0.904127	0.836962
1416237_at	Mpzl2	22.4097	17.9414	30.8679	13.3211	20.3672	29.8526	25.4192	20.005	15.6744	22.5396	17.2479	8.03482	23.6309	14.289	14.1348	6.76851	7.35989	11.1209	6.28339	15.6022	0.339	0.39313	0.0783	0.78	0.501526	0.947908	0.891689	0.321333	0.891985
1416238_at	Tie1	6.42047	2.36361	7.52883	3.37329	2.85873	2.11171	11.9046	2.35185	10.4461	1.76017	3.42715	0.978491	6.49329	1.41333	1.54055	0.712956	7.59473	0.895716	9.25786	0.719807	0.505	0.891355	0.315	0.315	0.591593	0.549098	0.889758	0.38754	0.620625
1416239_at	Ass1	400.326	171.309	251.293	329.258	825.327	471.133	176.261	261.531	193.532	233.468	4.65172	16.6866	42.67	8.50391	24.6372	12.908	11.1179	27.1362	19.0497	21.7404	8.02e-08	0.00307983	0.0445	1.71e-07	0.0251934	0.982571	0.74889	0.000948885	2.74e-06	SD				5
1416240_at	Psmb7	2524.02	3037.52	4093.16	2051.66	2438.89	2588.32	2973.87	3547.21	1891.8	1992.43	112.7	161.818	574.545	75.2818	228.179	96.21	154.71	178.86	48.4396	101.62	0.00108	5.85e-06	0.00655	0.306	0.555969	0.889204	0.774485	0.0718967	0.0675056
1416241_at	Sec13	4138.6	3785.71	4014.28	4253.59	4163.48	4173.13	3794.17	4072.99	5012.24	4593.57	120.929	286.084	239.687	98.1067	106.277	162.089	198.389	125.769	271.802	222.188	0.0553	0.54891	0.227	0.81	0.741062	0.985476	0.727223	0.0324795	0.104064
1416242_at	Klhl13	77.7867	468.666	372.181	79.8751	90.8713	46.8335	371.639	432.283	85.6692	71.86	20.4487	57.0443	35.4268	9.42601	4.79479	9.94361	15.7294	48.9489	21.148	22.2401	1.65e-11	3.66e-10	0.00382	0.000206	0.375272	0.084071	0.804223	0.816058	0.0850049	SU
1416243_a_at	Gm10269 /// Gm4342 /// Rpl35	20715.1	19397.4	19409	16470.1	20706.3	20083.2	19770.8	18401.8	13940.3	17566.3	964.009	1257.14	1448.37	1656.85	293.085	1014.82	462.908	1759.86	1131.9	671.356	0.96	0.308265	0.0144	0.541	0.533511	0.941188	0.921002	0.0529088	0.0274938
1416244_a_at	Cnbp	12616.2	9747.28	10079	9058.49	11619.4	11946.5	9585.83	9562.2	8039.6	11279.6	639.678	637.342	436.02	432.669	473.316	304.363	210.317	698.348	554.938	674.008	0.000188	4.75e-05	6.64e-05	0.96	0.857881	0.746442	0.937154	0.00499184	0.748158
1416245_at	Aurkaip1	3117.9	3727.86	4039.09	3717.05	3904.12	3107.55	3546.8	3943.96	3664.03	3728.43	251.155	399.907	204.259	129.45	199.179	186.74	250.949	124.885	92.5537	44.7214	0.00827	2.97e-05	0.000834	8.55e-05	0.98271	0.917674	0.793427	0.464275	0.304768
1416246_a_at	Coro1a	37.2566	27.1869	41.6771	40.0729	39.8121	22.0873	23.2196	44.1586	37.7196	26.893	9.90237	13.0801	17.621	9.15615	16.8221	18.6652	13.0335	17.9306	12.9699	14.7857	0.928	0.263562	0.0528	0.536	0.284508	0.701987	0.543157	0.510703	0.957551
1416247_at	Dctn3	3492.73	4507.08	5107.82	3580.22	3498.28	3863.6	4580.12	4656.54	3933.5	3499.79	306.527	454.821	319.721	175.465	212.029	307.115	78.1492	582.201	592.773	275.753	1.03e-05	1.35e-07	0.102	0.0209	0.353265	0.948329	0.804264	0.577488	0.687589
1416248_at	Nadk	3289.34	1070.49	1080.91	1871.13	2259.63	3689.09	1247.74	1248.36	1843.78	2139.36	263.886	55.7456	28.9987	113.156	34.4512	92.4727	44.4441	32.1122	185.227	106.04	2.95e-12	4.67e-12	2.8e-08	6.97e-06	0.139388	0.220826	0.230575	0.898891	0.312149	SD	SD
1416249_at	Nadk	1158.03	346.699	330.422	530.604	598.313	1036.97	345.674	414.645	502.422	613.46	57.4917	24.7383	80.7509	55.2054	53.986	41.1551	32.641	54.8578	67.5526	83.1886	9.44e-12	1.26e-11	1.09e-09	3.42e-08	0.638703	0.515432	0.418079	0.340824	0.672921	SD	SD
1416250_at	Btg2	1028.31	982.703	1023.73	1178.33	1232.85	1022.65	926.035	940.715	1181.15	1423.06	184.553	183.232	195.408	112.853	213.334	246.99	181.321	76.2471	167.251	207.25	0.903	0.954975	0.0124	0.0309	0.941835	0.898063	0.986129	0.0277477	0.380464
1416251_at	Mcm6	4683.22	793.707	906.287	1374.11	1219.08	4986.34	1062.7	1020.85	2100.1	770.861	156.549	49.8966	94.3554	162.893	132.373	320.514	93.086	174.689	102.176	107.919	1.38e-13	2.27e-13	6.14e-12	2.48e-12	0.489449	0.107026	0.164732	0.00116342	0.000167568	SD	SD			3	2
1416252_at	Stk38	2086.26	2658.41	2423.09	2282.55	2037.54	2241.25	2790.35	2420.37	2874.82	2075.73	270.938	21.2654	128.89	62.9636	95.5233	63.1666	179.434	59.334	171.566	34.81	0.00146	0.0500139	0.327	0.916	0.184143	0.862215	0.926645	0.0272572	0.675735
1416253_at	Cdkn2d /// Gm4694	1450.16	866.58	1188.12	951.438	708.947	1327.15	1012.89	1148.44	1846.44	751.029	61.0258	41.3576	78.0632	120.074	78.9783	28.8409	58.6732	72.9049	78.4725	41.2069	7.07e-08	0.00294403	5.77e-08	5.83e-11	0.907519	0.421951	0.853772	8.33e-05	0.33057		SD				2
1416254_a_at	Vps16	553.378	494.471	526.11	743.371	604.186	602.563	518.416	547.798	610.037	483.561	30.8784	39.8498	55.1204	42.4264	29.2475	64.4497	41.589	26.8475	66.7824	73.8371	0.181	0.600678	0.0396	0.0217	0.378107	0.947905	0.480224	0.555632	0.0675296
1416255_at	Gja4	43.5265	21.508	22.6883	31.6777	40.0585	10.9778	23.6126	35.9713	44.7498	31.9765	11.0118	14.8496	9.60632	19.9536	7.89047	6.48836	9.34301	5.96348	16.4061	17.823	0.733	0.631708	0.82	0.825	0.131621	0.988002	0.910765	0.763619	0.953181
1416256_a_at	Tubb5	16809.8	10551.4	8795.93	8207.86	6888.11	16239.6	11720.2	9929.21	12805.2	7101.88	1394.94	1369.12	552.754	270.011	369.528	821.998	587.531	738.5	590.999	371.64	2.66e-10	1.01e-11	8.25e-11	1.52e-12	0.485144	0.37949	0.127853	8.14e-05	0.448479	SD	SD				2
1416257_at	Capn2	7342.33	4281.26	4395.72	6363.2	6577.35	8070.32	4552.54	4621.56	6548.2	6714.79	123.277	196.386	149.865	177.379	238.076	127.722	350.55	229.982	513.567	167.754	1.09e-08	5.19e-09	0.0191	0.0525	0.146835	0.725741	0.360878	0.962211	0.733228	SD
1416258_at	Tk1	3108.08	156.093	183.089	213.939	108.163	2979.94	290.011	240.029	909.244	90.035	38.1887	18.6317	23.3432	40.516	6.20441	124.399	30.8258	31.1716	54.2994	2.36927	2.81e-15	8.63e-15	1.06e-14	1.13e-15	0.919148	0.00321323	0.0725642	3.12e-06	0.721871	SD	SD		2		2
1416259_at	Pex12	463.345	673.711	618.388	510.861	433.375	486.15	682.245	651.123	539.406	532.446	17.5098	47.2187	97.2407	36.7504	61.3149	15.2899	95.6669	108.341	27.7331	42.9756	1.01e-07	4.65e-07	0.00477	0.00123	0.524472	0.881003	0.395951	0.141052	0.094501
1416260_a_at	Snx1	1780.04	2400.09	2008.02	2012.48	1970.28	1765.6	2176.8	2036.55	1943.85	1760.75	85.2373	175.247	142.259	162.34	84.7025	94.7982	192.96	120.958	128.833	123.361	0.000243	0.431112	0.289	0.437	0.569609	0.725006	0.963081	0.993198	0.0814884
1416261_at	Tmem19	969.61	784.935	977.469	950.396	660.253	1001.94	802.202	925.595	1336.8	872.293	77.1192	24.8335	16.5286	45.6678	45.6456	51.6014	59.5904	42.3926	90.6266	99.7248	0.239	0.0557281	0.628	7.41e-05	0.501972	0.954228	0.350517	0.00160924	0.0167508
1416262_at	Tmem19	675.405	565.58	669.014	643.944	454.61	685.411	637.022	674.517	911.816	544.662	64.9789	33.4697	17.3501	67.7406	6.36799	78.0407	19.2353	94.1188	81.526	48.1733	0.00166	0.180785	0.137	1.07e-07	0.754442	0.369827	0.755892	0.000573627	0.0227986
1416263_at	Abcb9	21.5715	18.7085	25.6208	24.4435	45.7147	29.8694	32.5258	11.1782	29.8822	30.1318	3.51258	16.9656	13.8778	6.06772	2.79876	7.04539	6.28611	7.75855	17.5441	7.53771	0.445	0.602284	0.915	0.0916	0.611512	0.686177	0.890663	0.998738	0.952513
1416264_at	Abcb9	86.8928	20.5433	41.9622	93.7337	96.5581	76.3898	42.4837	54.2435	79.8507	92.1008	61.1394	1.18633	22.5565	13.205	19.3715	21.3451	19.9222	31.304	48.9497	58.9251	0.243	0.103804	0.694	0.77	0.481251	0.620199	0.910444	0.209641	0.914261
1416265_at	Capn10	224.544	253.904	184.357	190.448	184.363	279.806	239.864	220.958	231.441	191.778	12.6445	18.5128	28.2125	45.4453	19.6959	36.6857	23.9739	15.7659	35.6442	25.6008	0.498	0.00372157	0.00474	0.000425	0.11728	0.655146	0.780051	0.260195	0.0719281
1416266_at	Pdyn	37.3277	39.9154	41.024	32.9454	15.8544	29.3896	31.2553	34.6547	41.6647	39.0979	30.4501	14.422	3.89369	17.1793	9.69237	15.8836	18.7844	27.6221	10.331	16.3996	0.333	0.694622	0.193	0.136	0.229918	0.609787	0.721934	0.596557	0.479894
1416267_at	Scoc	2015.21	1327.48	1364.57	1745.3	1925.3	1849.2	1220.51	1581.38	1653.62	1494.32	118.429	223.579	236.329	105.992	160.329	222.436	147.456	228.066	207.214	186.737	0.000255	0.00431351	0.25	0.989	0.608932	0.680622	0.707001	0.768243	0.0276693
1416268_at	Ets2	3009.96	1613.12	1849.54	1963.48	3330.64	2937.85	1531.27	1954.68	1209.71	2138.11	240.094	158.51	11.5362	121.501	133.972	52.6611	118.384	207.678	106.555	225.439	1.66e-08	8.47e-07	1.78e-06	0.0105	0.97138	0.935002	0.713245	9.97e-05	0.000382338	SD				5
1416269_at	Atp5j2	8358.93	9338.51	11910.5	5872.54	6202.73	9082.88	10079.6	11011.6	6712.03	6172.91	168.439	420.447	465.496	334.224	268.368	618.799	157.638	921.425	754.52	313.224	0.00965	7.48e-07	1.28e-05	7.33e-05	0.138212	0.529069	0.759724	0.181645	0.791477
1416270_at	Polr2g	2560.69	2319.13	2377.77	2308.96	2542.96	2602.48	2173.11	2444.84	1952.34	2369.76	133.197	102.876	18.811	81.5545	96.0838	143.268	234.257	89.1656	107.212	196.671	0.0058	0.423499	0.0031	0.884	0.377879	0.843607	0.984895	0.0267041	0.136291
1416271_at	Perp	14.4585	8.02573	13.6465	9.96285	8.63917	11.8795	12.8008	29.9755	18.6547	7.08927	18.764	1.41015	5.00056	8.36047	6.21134	7.16245	6.8711	7.60511	4.42884	3.27894	0.743	0.430862	0.932	0.785	0.892376	0.461982	0.366882	0.831341	0.851647
1416272_at	Mapksp1	1959.15	2775.62	3317.21	2690	2713.11	2037.85	2734.92	3056.1	2657.8	2718.14	118.57	162.619	166.914	73.6485	216.592	103.444	72.9605	183.45	83.4038	133.894	9.2e-06	5.8e-08	1.04e-05	1.39e-05	0.946087	0.919501	0.54417	0.532201	0.976615	SU
1416273_at	Tnfaip2	976.546	1462.03	1345.61	2196.88	2365.07	901.367	1499.49	1287.8	1618.45	2113.02	82.7172	143.632	45.229	139.396	52.5487	52.3649	136.244	64.6731	235.715	69.2808	9.07e-08	1.4e-05	4.08e-11	2.16e-11	0.865551	0.986699	0.757027	0.0067042	0.124038		SU
1416274_at	Ctns	120.978	289.43	377.284	350.167	309.631	127.353	340.751	385.652	342.651	295.455	28.3759	37.1866	22.4726	21.9297	19.3544	12.1012	20.6197	5.93851	10.4004	17.8053	4.02e-10	3.16e-11	3.21e-10	6.59e-10	0.473736	0.806771	0.52822	0.566254	0.6793	SU	SU
1416275_at	Slc26a6	68.5936	101.227	126.864	81.7338	105.786	88.2947	121.703	94.3413	93.9129	113.659	16.5493	23.3584	11.9764	7.83047	28.1693	25.6339	30.7074	25.922	5.21768	14.1991	0.112	0.000956052	0.426	0.425	0.980634	0.899271	0.277948	0.289281	0.953181	SU
1416276_a_at	Rps4x	27773.1	20447.3	21900.5	22647.6	27886.5	24949.5	22954.6	21367.5	21862.4	24671	2361.39	1571.38	814.889	2009.83	3260.17	2377.59	588.006	2630.65	1097.88	1899.66	0.313	0.318747	0.606	0.255	0.808319	0.969828	0.906175	0.571575	0.719287
1416277_a_at	Rplp1	24381.6	20083.5	21888.6	19704.7	23301.5	22498.5	21373.6	20904.5	18654.2	21015.4	2599.98	1737.26	1517.53	1867.54	1487.62	1551.2	835.845	2402.17	1014.86	1553.97	0.0278	0.110227	0.195	0.354	0.949191	0.970378	0.818253	0.532944	0.121407
1416278_a_at	Atp5o /// LOC100047429	9835	9766.12	11473	6991.09	8096.39	9561.18	11083.2	9932.15	6759.88	6531.95	1579.97	408.782	1243.07	312.039	299.197	1683.16	776.622	1118.75	793.898	542.341	5.83e-05	8.11e-06	1.34e-05	0.0933	0.414917	0.580895	0.675799	0.899137	0.00941877
1416279_at	Ap1b1	888.75	713.954	582.944	719.361	734.457	1121.04	723.346	613.128	743.37	377.822	149.347	81.2302	87.3503	53.3561	78.1047	85.4099	76.351	26.4086	66.5483	44.5567	0.000122	6.78e-05	1.53e-05	6.87e-05	0.363127	0.890046	0.715246	0.977633	0.017112
1416280_at	Uba2	4900.72	2567.61	2548.76	3315.54	3656.87	4677.5	2567.12	2642.67	3266.72	3509.48	119.286	141.487	4.65703	75.2302	186.84	202.962	141.143	67.5253	151.879	96.9755	4.41e-10	2.74e-10	2.89e-07	7.24e-06	0.843879	0.937027	0.745229	0.787869	0.631154	SD
1416281_at	Wdr45l	3033.68	4050.82	3828.21	2892.82	2949.51	3109.73	3701.14	3595.68	2790.38	3080.43	98.8999	147.272	316.214	163.033	36.9881	56.6886	278.652	272.1	162.539	381.956	0.000115	0.00160382	0.219	0.361	0.983535	0.818789	0.782261	0.77873	0.574936
1416282_at	Psmc3	6400.22	10504.7	12264	5204.16	5472.12	6610.86	11317.9	11529.7	5241.58	4825.72	141.893	963.237	367.759	21.2258	304.568	101.184	135.958	929.341	278.44	347.32	1.11e-08	7.32e-10	0.0058	0.025	0.876632	0.72887	0.589029	0.688563	0.0477338	SU
1416283_at	Gart	1254.15	654.678	613.207	553.237	649.079	1331.84	645.297	523.753	355.956	564.989	128.148	52.4986	52.7672	33.2724	39.9965	46.3728	44.1718	120.562	22.7732	69.2895	1.96e-08	9.79e-09	1.11e-09	8.91e-08	0.507922	0.998251	0.574605	0.00755416	0.152475	SD	SD
1416284_at	Mrpl28	1993.89	1585.62	1713.37	1201.81	1199.54	2093.88	1561.9	1572.71	1417.35	1105.65	11.4773	172.195	43.9811	69.142	76.2205	102.353	20.2394	29.9267	123.872	122.352	0.000411	0.0574545	3.28e-08	4.16e-08	0.393324	0.566117	0.475257	0.164987	0.275435		SD
1416285_at	Ndufc1	4093.84	5253.09	6680.69	3938.28	4238.04	4427.8	5611.47	6010.41	4166.68	4274.14	321.023	383.047	428.172	337.503	160.385	256.417	97.2937	502.284	344.689	337.912	0.000104	3.44e-07	0.93	0.4	0.423882	0.756685	0.569164	0.775453	0.753397
1416286_at	Rgs4	18.1352	5.05466	16.5174	154.973	191.011	5.86494	16.0315	10.1038	166.026	164.432	9.65214	0.957267	8.9023	14.7266	42.7846	1.76785	12.4642	6.91974	20.4191	24.1818	0.0618	0.576219	1.35e-10	1.45e-11	0.718367	0.358763	0.816035	0.00173773	0.853109		SU
1416287_at	Rgs4	52.2515	41.2692	42.2911	128.42	172.941	45.097	32.0585	60.7304	136.988	180.956	10.3109	15.2438	20.5338	7.14247	18.5407	15.6833	16.8918	19.1649	16.3603	12.6614	0.296	0.849845	4.65e-06	6.45e-08	0.167533	0.987553	0.575131	0.579219	0.347031		SU
1416288_at	Dnaja1	10430.2	7385.74	8508.05	5657.07	6299.71	10098	7795.35	8257.57	5860.88	5771.03	603.081	1008.17	537.13	53.3048	255.356	241.008	458.023	904.905	245.999	530.97	6.66e-07	1.79e-05	1.89e-09	7.41e-09	0.799226	0.575113	0.569786	0.437962	0.118273		SD
1416289_at	Plod1	658.132	511.423	674.498	1128.05	1083.47	675.911	566.144	659.212	1639.23	1393.65	16.1512	20.8728	51.5152	109.571	34.1171	69.4637	44.0118	46.7272	201.193	119.12	0.00432	0.081034	4.16e-09	3.5e-08	0.192192	0.889787	0.665373	0.00308766	0.0256266		SU
1416290_a_at	Psmc4	8321.84	10811.7	10353.5	6565.29	8086.27	8229.66	10594.8	9571.12	5324.11	6565.75	1329.3	457.063	899.147	1129.24	156.405	1818.89	718.631	763.638	781.761	393.055	0.000591	0.000733782	0.106	0.27	0.588506	0.842481	0.869752	0.0304822	0.0102211
1416291_at	Psmc4	3770.49	4611.73	4729.26	2615.42	3099.69	3748.95	4546.1	4552.86	2271.11	2435.29	151.698	296.948	183.117	27.3928	138.192	133.555	43.2039	92.6378	45.0297	168.006	0.000528	2.96e-05	2.68e-07	0.000165	0.88587	0.774985	0.50204	0.0380641	0.0184576
1416292_at	Prdx3	3232.96	3260	3820.36	2900.19	3155.74	3144.51	3535.78	3682.12	2478.15	3541.73	33.6183	100.329	77.0893	78.8936	99.5322	190.192	157.441	149.871	133.452	282.014	0.0311	7.33e-05	0.265	0.014	0.414857	0.85548	0.467678	0.0034877	0.871628
1416293_at	Nfib	39.5961	43.9708	56.5329	86.0096	76.6223	54.4741	54.6461	70.8314	76.892	64.7962	24.1687	28.6755	19.5806	4.51592	16.4313	12.9723	28.5583	25.843	8.94081	23.3496	0.243	0.629265	0.308	0.583	0.348038	0.95274	0.984895	0.702898	0.656996
1416294_at	Scamp3	1312.01	1416.24	1424.96	1508.45	1525.16	1510.96	1332.48	1299.79	1678.54	1500.24	61.713	30.6766	79.1572	56.1693	21.1634	60.0792	25.2531	62.4922	98.5943	43.8402	0.826	0.0787282	0.0302	0.0154	0.182996	0.773757	0.487918	0.111927	0.750652
1416295_a_at	Il2rg	564.96	724.13	418.784	430.863	226.892	782.645	942.601	709.388	927.999	553.207	55.5895	56.0817	35.9528	14.6151	52.8327	96.3235	27.5799	80.8713	197.056	64.2029	0.000323	0.130026	0.00324	1.98e-08	0.00754842	0.0331766	0.00972354	0.000123615	5.53e-06		SD				5
1416296_at	Il2rg	232.169	224.775	150.485	181.514	103.4	365.153	318.106	268.242	363.76	230.862	21.417	30.7354	11.264	29.7584	31.8002	35.9132	6.61271	24.2145	11.5454	16.1733	0.275	0.000140656	5.37e-05	5.83e-09	0.00257939	0.0128691	0.0404799	1.46e-05	0.000368904		SD		1		7
1416297_s_at	Reg3b	60.0019	90.5293	64.7183	68.7276	54.7791	57.2895	86.2593	77.8382	73.1231	60.6897	29.8093	7.35338	13.3183	8.53845	19.8154	12.7438	9.16566	8.51143	12.6524	24.6207	0.341	0.78514	0.566	0.703	0.500385	0.685106	0.852519	0.277294	0.1946
1416298_at	Mmp9	52.7819	21.9462	35.3764	39.8454	11.4209	42.7566	65.3082	51.2556	29.3685	50.5197	38.5798	4.83531	24.8975	18.9902	13.7728	19.4675	19.1044	23.6822	19.216	19.371	0.543	0.516123	0.609	0.703	0.622053	0.555331	0.985462	0.757889	0.737286
1416299_at	Shcbp1	2769.93	189.214	262.278	237.566	134.65	2870.36	356.99	331.177	1069.33	137.171	89.7859	18.0977	25.7421	8.20915	43.7414	95.1884	37.1657	80.4955	109.674	2.34783	4.01e-14	1.61e-13	1.1e-13	5.09e-15	0.866916	0.000786313	0.0689791	3.65e-06	0.983562	SD	SD		2		2
1416300_a_at		19493.8	16411	16947.5	14541.6	15026.8	18113.9	17677.2	16291.9	14445.6	14998.1	1472.5	1642	1146.81	813.399	727.594	1554.24	344.649	1462.99	1368.45	985.677	0.155	0.0151126	3.33e-06	9.25e-07	0.681848	0.688315	0.936419	0.675172	0.921006
1416301_a_at	Ebf1	451.799	329.738	289.701	1746.3	2160.75	701.501	375.626	350.744	1248.79	1855.91	34.5897	58.8643	39.6147	91.571	33.3856	26.4768	8.8681	53.6404	211.409	208.518	0.000946	1.52e-05	5.26e-12	8.58e-13	0.000301496	0.537708	0.22228	0.0240177	0.0983755		SU		1		1
1416302_at	Ebf1	270.556	231.387	182.769	965.286	1087.36	394.438	236.766	198.519	707.109	1080.22	79.7989	24.6243	41.8314	91.2225	36.9045	27.1789	78.5794	42.0261	24.5021	49.3843	2.3e-05	1.25e-05	2.1e-10	4.72e-11	0.00418159	0.771072	0.291552	0.067136	0.608765		SU
1416303_at	Litaf	4107.72	3725.65	3452	3976.25	3234.26	4105.33	3750.71	3570.54	4251.45	3873.86	82.3469	172.559	113.944	115.849	66.8361	138.653	122.137	281.533	294.436	197.75	0.0341	0.00240397	0.891	3.37e-05	0.942768	0.848619	0.853538	0.80787	0.0300676
1416304_at	Litaf	1564.23	1279.18	1175.4	1310.35	1044.53	1281.93	1264.46	1304.25	1484.08	1220.43	48.5251	40.4053	22.4901	30.0372	46.6888	94.8293	43.4264	42.3928	39.1755	53.6838	0.0101	0.000718777	0.167	1.87e-05	0.157816	0.983475	0.530058	0.233288	0.0484006
1416305_at	Sh3bp4	350.447	489.291	484.923	329.599	334.201	348.075	492.725	455.087	402.639	402.019	49.0734	52.1743	18.9078	18.0695	18.4631	44.9956	63.2484	46.0963	24.3614	35.2485	2.44e-06	1.51e-07	0.416	0.466	0.262284	0.753407	0.232846	0.0407645	0.00798907
1416306_at	Clca3	1.60187	2.24336	2.08485	2.2793	10.1598	1.73915	4.13688	2.00331	2.15237	2.2535	1.0193	0.39173	1.23327	0.670998	8.92422	0.175428	3.38559	1.11682	0.673626	1.78141	0.5	0.142645	0.607	0.0105	0.845087	0.889093	0.96749	0.707796	0.276294
1416307_at	Ap1m1	1200.1	801.029	755.224	916.339	884.491	1294.57	941.798	799.386	989.798	844.857	38.0813	12.8544	35.1578	24.8104	47.254	14.1536	66.8829	34.3366	50.2616	67.6917	0.0167	5.17e-05	0.0196	0.000751	0.965678	0.401993	0.624167	0.33842	0.9971	SD
1416308_at	Ugdh	6682.22	3447.8	3460.53	8372.35	7057.24	5740.85	3639.15	3879.95	10079.3	8800.41	191.737	89.6899	157.811	371.019	387.04	116.046	148.38	363.419	206.872	334.854	2.07e-11	1.36e-11	2.85e-06	0.125	0.074099	0.471929	0.0727647	0.0139683	0.00186619	SD
1416309_at	Nusap1	2406.91	267.978	347.123	415.83	229.734	2373.9	489.614	468.642	1826.82	229.713	125.766	25.1406	26.0217	35.2748	23.8144	120.39	21.6678	26.1109	56.7915	19.7332	6.11e-15	2.65e-14	6.79e-14	2.25e-15	0.886269	0.00115958	0.081939	1.95e-06	0.448052	SD	SD		2		2
1416310_at	Nusap1	174.452	46.5793	52.9563	87.7308	32.6208	172.41	55.044	51.6807	190.222	30.7143	45.4845	6.38517	27.1796	14.5905	3.19782	45.8165	12.3674	12.7705	40.2463	4.00219	1.18e-06	4.42e-07	1.83e-06	8.21e-09	0.209844	0.168402	0.528267	7.97e-05	0.92851	SD	SD				2
1416311_s_at	Gm5366 /// Tuba3a /// Tuba3b	1580.89	1426.71	756.177	393.867	348.151	1563.27	1786.07	878.011	471.397	365.584	170.924	174.764	63.0574	35.8674	31.6155	255.6	595.855	226.8	90.4228	31.398	0.0639	7.43e-08	1.54e-11	3.35e-12	0.811206	0.487293	0.112861	0.0042631	0.963305	SD	SD
1416312_at	Rars	5505.82	6275.66	4783.41	3576.97	3729.24	5981.38	5552.53	4332.64	2859.14	3965.57	31.1651	300.688	147.464	144.644	110.677	279.971	388.104	274.265	158.145	396.957	0.000854	0.000635906	5.01e-08	1.13e-07	0.44282	0.218213	0.429113	0.0019232	0.375854
1416313_at		1172.81	3410.53	2980.42	1125.14	1332.44	1402.08	3210.46	2803.15	741.968	1171.78	89.254	142.633	47.6976	12.4922	20.4415	50.3953	77.2986	93.46	29.9306	95.7426	7e-13	3.18e-12	0.428	0.0079	0.0265583	0.793299	0.563516	0.000413299	0.220999	SU				2
1416314_at		48.3115	41.3626	52.7501	57.0785	38.2774	35.4673	37.5855	66.4483	39.0028	39.4957	17.457	14.987	14.5436	32.48	38.127	20.9537	32.3195	18.8414	20.0467	28.8883	0.862	0.911775	0.482	0.347	0.32288	0.853145	0.676206	0.80015	0.998652
1416315_at	Abhd4	534.655	1276.06	1262.64	1679.23	1408.79	485.578	1140.11	1225.57	1836.77	1449.44	59.7734	47.6261	25.3065	93.1865	142.127	6.36768	63.8433	124.653	156.707	106.766	2.83e-11	3.66e-11	1.16e-12	7.63e-12	0.534411	0.4126	0.880545	0.160836	0.683271	SU	SU
1416316_at	Slc27a2	12.6034	17.2109	11.7344	3.27582	4.79981	2.93584	16.0228	20.6231	14.9978	5.65713	12.5097	7.92518	2.88346	0.731501	2.49163	0.556214	13.6706	4.80543	13.5577	5.59516	0.375	0.0473661	0.0176	0.0464	0.152514	0.667345	0.482224	0.171723	0.188466
1416317_a_at	Stambp	561.516	696.419	661.832	882.455	829.095	410.806	664.728	738.143	906.895	934.67	84.0329	24.0651	74.9789	2.98921	81.4111	24.5227	13.6851	27.2096	20.3853	10.1504	0.00124	0.000251972	1.4e-06	3.95e-06	0.113284	0.999824	0.671785	0.855697	0.361053		SU
1416318_at	Serpinb1a	1996.1	4137.98	5336.6	1480.51	1104.95	2096.82	5176	5223.32	1758.14	1177.46	123.336	158.068	131.663	68.4579	33.8215	19.6773	312.273	53.9659	176.285	88.3036	7.65e-11	5.51e-12	0.000216	2.88e-08	0.17591	0.0334414	0.741621	0.124686	0.476091	SU	SD
1416319_at	Adk	1187.77	677.304	691.562	907.868	972.238	1103.36	573.963	825.527	1258.64	1113.06	139.869	19.2365	79.7106	46.8403	12.2764	106.37	11.8457	98.3981	69.576	63.653	7.78e-09	7.1e-08	6.26e-05	0.00041	0.321125	0.707102	0.4805	0.00438634	0.383863	SD
1416320_at	Sec22a	386.52	384.237	392.333	434.039	387.193	396.754	355.713	411.285	485.775	479.832	62.6811	65.4433	31.0068	33.3607	51.79	9.36795	26.1504	34.3235	20.2429	25.0641	0.477	0.0183611	0.215	0.547	0.597922	0.656636	0.649608	0.536378	0.291528
1416321_s_at	Prelp	51.6934	363.604	638.53	14662.4	11629.3	56.2698	161.326	465.474	15877.4	15570.1	31.0209	29.9465	23.7064	1110.18	427.18	5.67266	33.2422	24.8223	1146.43	1581.67	6.08e-12	3.61e-13	1.86e-17	3.63e-17	0.688326	6.12e-05	0.0120395	0.0176474	0.000314986	SU	SU	2
1416322_at	Prelp	4.06215	14.5785	55.9018	4376.66	2638.59	3.07518	10.1868	41.2522	5949.93	5562.29	1.66078	5.72701	39.998	348.182	154.347	0.481769	10.0123	31.1411	606.416	739.895	1.3e-06	1.79e-08	2e-16	7.3e-16	0.45479	0.0534136	0.276022	0.00781268	0.000159041	SU	SU				3
1416323_at	Kctd20	460.662	652.041	536.598	739.792	709.168	490.007	572.073	502.613	764.503	700.296	67.0317	13.5865	51.7984	55.2278	11.764	18.9511	39.447	30.244	84.1633	31.8134	0.000909	0.00537705	2.18e-05	4.09e-05	0.580688	0.320721	0.411918	0.906145	0.660488		SU
1416324_s_at	Kctd20	530.844	633.883	571.265	794.804	791.793	557.182	639.807	581.046	759.188	736.353	49.4952	14.3337	21.922	30.7952	43.7095	56.9755	16.3557	63.3359	58.1859	26.5611	0.000858	0.0157838	9.32e-07	5.81e-05	0.148529	0.685028	0.250079	0.457312	0.891824
1416325_at	Crisp1	13.7603	12.9273	8.92396	18.1938	11.6119	13.2111	20.1371	17.4532	24.3312	16.4264	3.93624	4.80693	1.96295	1.78032	7.59207	12.2162	6.64642	3.28332	13.5411	3.42333	0.9	0.811084	0.279	0.533	0.956328	0.833481	0.439993	0.691059	0.674059
1416326_at	Crip1	16850	10876.4	14367.6	12129.2	6115.93	17860.9	12639.7	13293.8	17879.1	10623.6	1169.41	1224.74	421.704	320.064	392.197	856.467	748.005	1504.27	1119.28	454.896	1.8e-07	0.00371586	0.000271	9.31e-12	0.0452041	0.276886	0.70521	0.000139051	0.000133573		SD				3
1416327_at	Ufc1	2995.87	3399.15	3985.11	2884.21	2815.17	2954.53	3500.83	3619.77	3416.15	2953.87	129.022	301.514	221.537	47.7456	156.147	58.5761	17.616	223.416	148.097	57.9485	0.0967	5.78e-05	0.371	0.11	0.701161	0.822187	0.678553	0.069481	0.953343
1416328_a_at	Atp6v0e	6383.75	6808.39	6028.38	7215.64	5686.95	6310.16	6911.95	5809.35	8593.41	7033.13	334.818	189.087	327.676	128.738	225.617	105.268	318.227	370.496	515.936	131.476	7.18e-06	0.00188245	2.42e-06	0.916	0.135638	0.958975	0.79915	0.0191096	0.00697124
1416329_at	Cyfip1	5984.68	4569.72	4248.14	4555.51	4460.81	5429.08	4822.49	4400.66	4740.62	4501.99	64.5364	281.194	90.6951	99.9215	46.9533	317.403	346.88	180.078	155.19	126.836	0.00513	8.37e-05	0.000429	1.9e-05	0.243047	0.684255	0.569002	0.896236	0.868208
1416330_at	Cd81	10322.9	14034.5	14472.2	11590.6	11519.2	9767.77	14364.6	12909	13442.1	12284	701.575	723.625	640.75	246.095	318.722	174.112	232.178	1315.33	857.015	687.898	2.06e-07	5.84e-07	5.91e-05	0.00679	0.883857	0.828865	0.697861	0.0570789	0.127394
1416331_a_at	Nfe2l1	1783.64	4960.52	5189.69	3902.44	4489.09	1755.58	4317.57	4342.58	2953.69	4408.09	25.7254	422.898	174.984	161.813	389.597	315.632	166.189	593.426	847.884	763.466	2.36e-13	3.22e-13	1.25e-12	8.74e-13	0.302215	0.86716	0.19191	0.00563873	0.690538	SU	SU
1416332_at	Cirbp	890.176	1716.05	1594.57	1196.84	758.946	790.259	1492.43	1697.77	1356.86	1160.52	92.9675	184.284	37.1345	91.8721	23.0942	31.921	105.747	136.777	248.269	98.6906	1.18e-10	1.65e-10	1.29e-05	0.0256	0.963113	0.234244	0.728317	0.0839187	0.000436941	SU					3
1416333_at	Dok2	80.0071	72.2636	56.0642	81.8627	80.6523	50.3988	72.2105	67.3697	58.2157	96.9837	33.2203	19.2337	18.7551	12.4874	6.53912	10.462	13.2695	28.6851	17.2313	7.47273	0.748	0.0569154	0.31	0.707	0.0985344	0.880904	0.907535	0.566215	0.591578
1416334_at	Wwox	17.536	104.269	87.499	173.025	121.122	14.513	95.2026	93.7595	180.062	141.69	10.4186	12.6057	8.03436	14.399	19.3622	4.77568	16.7939	20.5601	14.1868	4.58872	2.17e-05	2.34e-05	3.29e-08	2.82e-07	0.314119	0.930317	0.672501	0.965145	0.324639	SU	SU
1416335_at	Mif	17481.7	9829.06	10330.3	13028.2	16391	17328.5	11081.5	10311.8	15172.6	16336.5	1382.09	862.637	416.487	446.392	454.245	542.066	435.972	365.185	667.266	563.456	3.64e-09	7.35e-09	0.00439	0.437	0.135665	0.461982	0.54461	0.0236839	0.370967	SD
1416336_s_at	Snrpd1	4672.9	1942.18	1948.53	1911.67	2410.4	5151.65	2047.95	2038.55	1804.58	2078.69	225.426	136.987	116.537	29.5685	113.802	263.316	145.541	93.8858	219.838	180.894	4.48e-11	4.07e-11	1.93e-11	5.88e-10	0.36925	0.764526	0.466827	0.893194	0.141621	SD	SD
1416337_at	Uqcrb	6121.29	7813.57	8955.65	4734.32	5299.32	6262.83	8354.14	8410.19	4664.2	4673.45	292.002	146.459	394.777	95.153	282.145	366.112	347.436	416.346	294.296	274.434	0.000932	1.9e-05	0.000458	0.00682	0.586532	0.713348	0.992062	0.69006	0.139999
1416338_at	Sh3gl1	1072.42	976.117	842.234	1762.13	1501.26	1073.06	835.73	881.102	1883.46	1779.92	162.61	98.1034	33.3261	157.654	209.377	89.0877	26.5443	37.6868	153.693	292.486	0.468	0.0251934	2.15e-06	0.000126	0.87612	0.737787	0.774184	0.28422	0.330057		SU
1416339_a_at	Prkcsh	1653.26	1296.9	1256.59	1626.86	1634.53	1488.13	1228.87	1176.23	1799.89	1615.16	107.043	27.8019	46.8323	83.879	167.005	72.6007	42.537	98.459	147.716	117.366	8.5e-05	0.000154698	0.865	0.759	0.995192	0.9691	0.629644	0.30596	0.915916
1416340_a_at	Man2b1	717.229	558.897	593.372	708.022	405.911	716.704	535.351	704.232	1152.02	720.021	50.157	42.7631	64.3176	41.9352	18.4538	44.4879	87.1928	77.0919	100.636	81.0113	1.13e-06	2.77e-05	0.0489	2.51e-08	0.528634	0.91447	0.222792	0.00012497	0.000978121						5
1416341_at	Polr2c	2662.83	2303.78	2353.18	2422.56	2714.56	2456.21	2203.77	2230.63	1932.05	2246.15	86.8339	157.576	142.593	99.495	55.7981	134.605	101.488	108.685	48.1937	141.93	0.0274	0.0303174	0.0853	0.325	0.640772	0.953637	0.711411	0.00235886	0.00549661
1416342_at	Tnc	8392.34	1166.4	2057	5748.06	5405.95	10571.5	1231.16	2006.08	7725.47	6723.55	148.479	63.1761	69.0033	162.364	40.7984	210.275	120.551	94.8203	249.49	587.023	1.8e-15	5.88e-14	1.38e-06	1.26e-07	0.00716844	0.913065	0.939056	0.000816919	0.0314838	SD
1416343_a_at	Lamp2	1240	3227.02	3117.58	3495.73	3394.88	1063.59	2658.55	3179.12	3129.79	3390.79	113.183	206.012	161.239	285.404	175.167	113.036	212.97	206.126	425.892	414.499	9.08e-12	6.58e-12	2.31e-12	3.98e-12	0.966978	0.113347	0.649664	0.557334	0.8625	SU	SU
1416344_at	Lamp2	1937.08	3597.87	4095.89	5001.76	4200.49	1781.43	3128.65	3699.95	5727.89	5111.68	92.2056	223.667	105.962	141.028	265.023	35.0595	135.006	191.325	141.077	299.323	3.48e-10	1.06e-10	2.29e-12	4.16e-11	0.411579	0.103956	0.596247	0.402919	0.0281091	SU	SU
1416345_at	Timm8a1	3544.23	1406.2	1167.84	1382.59	1936.92	3659.74	1449.72	1118.85	862.536	2085.13	115.085	25.8864	74.6839	75.2679	101.189	207.865	23.2637	106.599	8.18032	248.423	2.62e-11	2.31e-12	1.67e-11	1.53e-08	0.575498	0.425992	0.796144	7.61e-05	0.708092	SD	SD			2
1416346_at	Timm8a1	1598.31	659.021	510.475	672.872	880.328	1436.74	614.23	561.57	409.329	958.623	32.1455	30.5318	20.4527	40.4934	28.9079	100.976	30.8778	15.7254	34.9821	92.8828	6.35e-11	5.5e-12	3.65e-11	1.02e-08	0.406356	0.799416	0.987701	0.000308058	0.878267	SD	SD			2
1416347_at	Men1	663.436	382.352	335.766	421.288	364.373	714.645	380.113	396.601	491.637	398.703	87.9444	29.1643	2.76012	66.989	11.8744	19.6602	36.6119	14.2212	14.4929	22.4839	1.05e-07	7.05e-07	3.95e-05	4.29e-06	0.172965	0.769629	0.462645	0.148747	0.742566	SD	SD
1416348_at	Men1	176.488	89.8079	100.444	123.012	121.774	143.887	105.624	115.821	143.274	129.762	23.494	19.5921	8.97552	13.9082	28.0296	28.0285	14.2421	13.3775	30.5857	19.9978	5.21e-06	1.07e-05	0.000656	0.000616	0.845761	0.661048	0.455399	0.144626	0.297972	SD
1416349_at	Mrpl34	2040.03	1152.58	999.055	1056.11	1095.5	2056.58	1227.49	1133.06	1275.27	1065.99	48.6462	65.3942	48.6024	14.4514	85.8648	39.6679	39.4982	26.7496	198.067	32.9561	4.82e-08	4.03e-08	6.12e-09	2.16e-08	0.558886	0.570893	0.791428	0.0535124	0.45215	SD	SD
1416350_at	Klf16	904.416	507.22	461.907	662.791	669.669	976.276	532.831	455.931	712.907	745.66	60.0691	13.2856	26.6569	37.9577	22.8766	39.1262	38.4916	19.8395	48.3502	53.8201	2.02e-07	1.39e-07	0.000615	0.00208	0.0581889	0.480131	0.865991	0.331362	0.150999	SD
1416351_at	Map2k1	2067.24	1951.12	2109.76	2998.45	2421.47	1865.62	1891.04	2097.95	2922.79	2970.92	161.335	98.5089	230.602	152.77	140.377	178.38	84.1102	93.9416	198.62	130.99	0.895	0.47926	1.67e-07	0.000368	0.236902	0.929227	0.964565	0.394083	0.0591388
1416352_s_at	Tecr	1754.78	3497.64	4273.09	1867.17	1900.63	1740.05	3665.36	4095.35	2029.55	1575.01	120.995	176.955	207.504	66.9643	104.408	100.348	76.312	203.502	79.3825	54.1722	3.81e-10	6.13e-11	0.301	0.124	0.97131	0.992242	0.746328	0.17328	0.0171641	SU
1416353_at	Nr1h2	359.347	488.243	533.073	719.153	663.306	393.473	484.053	496.944	740.284	603.989	3.31	18.9135	43.974	34.7314	38.6958	38.4505	30.9788	3.61505	27.344	17.2835	7.22e-05	6.48e-06	1.86e-07	2.21e-07	0.638851	0.92256	0.753917	0.838762	0.187458		SU
1416354_at	Rbmx	1184.95	357.593	272.562	329.629	283.857	1228.43	592.523	259.627	243.331	290.68	46.6573	31.4899	75.4795	120.166	7.81088	72.8898	232.569	56.7742	2.42849	35.0602	1.11e-11	3.39e-13	2.65e-13	4.14e-13	0.135665	0.0500796	0.163969	0.381381	0.0150339	SD	SD
1416355_at	Rbmx	222.069	224.05	102.702	164.563	103.436	251.112	248.745	137.263	129.322	110.149	2.98499	42.0439	7.29746	12.9846	7.8346	17.9428	46.0106	22.1834	5.40789	21.2546	0.0092	3.11e-09	6.04e-06	1.18e-09	0.399021	0.481245	0.399114	0.0857975	0.962874		SD
1416356_at	Gmpr2	1125.42	411.819	394.219	754.87	699.492	1178.96	469.871	462.557	908.585	751.593	53.742	26.4687	23.4131	19.4842	14.1714	59.3911	9.98894	36.0283	37.6927	17.6891	2.53e-11	1.66e-11	8.49e-07	1.37e-07	0.336954	0.575469	0.334259	0.026901	0.114822	SD	SD
1416357_a_at	Mcam	99.7921	43.7503	29.7271	39.0873	56.7125	200.688	34.0761	12.016	59.4245	40.209	32.6313	22.9138	34.31	24.6509	35.4639	34.7772	10.6163	2.44051	26.6232	24.0927	3.6e-08	4.03e-08	1.51e-06	2.53e-06	0.00358193	0.913833	0.3482	0.081933	0.549286	SD	SD		1		1
1416358_at	Mfsd10	398.325	191.94	157.436	343.681	347.734	374.512	168.225	177.365	357.165	370.657	54.077	27.0005	21.83	27.2875	72.8224	32.8598	20.8498	6.46032	23.0084	50.12	4.57e-10	4.37e-10	0.00491	0.00893	0.748936	0.381699	0.481679	0.537501	0.302811	SD
1416359_at	Snx18	2675.23	2883.06	1828.77	9342.27	5486.86	3411.16	2698.45	2002.68	10223.9	8131.53	243.37	134.47	93.3953	238.412	75.5043	183.282	169.136	66.0577	115.547	108.157	0.351	4.17e-07	2.55e-13	3.68e-10	0.0143045	0.668508	0.427043	0.173944	0.000166638		SU
1416360_at	Snx18	773.74	817.756	670.465	3098.86	1880.34	868.559	671.963	653.363	3573.58	3067.45	86.3734	224.573	80.8569	822.809	68.5442	24.3714	132.026	89.0848	185.06	307.943	0.495	0.373493	2.41e-08	3.79e-06	0.135136	0.613237	0.950474	0.299079	0.000869673		SU				3
1416361_a_at	Dync1i1	693.472	1635.15	1130.36	771.44	385.623	1001.79	2025.76	1375.23	1405.8	669.703	95.3458	23.6639	59.8742	54.0848	46.3477	45.6756	13.2234	34.5192	181.545	79.3067	2.4e-12	1.87e-08	0.682	4e-10	0.00036589	0.0306439	0.0160841	3.83e-05	0.000133573	SU					5
1416362_a_at	Fkbp4	1983.92	1227.57	1096.49	990.233	1256.78	2107.15	1204.4	1093.12	909.747	1075.36	122.742	76.6417	41.4815	109.523	98.4721	27.6989	35.5277	76.49	105.244	42.5648	1.51e-07	5.9e-09	4.57e-09	7.56e-07	0.979231	0.954058	0.846452	0.0302972	0.0171641	SD	SD
1416363_at	Fkbp4 /// LOC100048743	118.857	99.517	78.1757	120.184	103.894	131.411	92.5942	105.157	92.6268	80.4042	7.57536	9.63613	13.1258	28.3433	13.3536	27.1898	5.44652	20.485	20.8044	39.2904	0.0338	0.00130198	0.954	0.254	0.397749	0.759129	0.904813	0.31723	0.660074
1416364_at	Hsp90ab1	19276.3	15736.1	14757.5	12930.1	14263.1	17777.9	17204.4	14395.4	12801.1	12739.1	1412.55	431.492	516.512	1197.57	567.819	1233.39	1136.44	861.203	632.81	542.558	0.00632	3.62e-05	2.96e-06	5.2e-06	0.914803	0.805476	0.874323	0.916908	0.100683
1416365_at	Hsp90ab1	20409.6	16559.3	17816.7	13557.6	15598	17866.9	17263.7	16162	12812.9	14543	4827.46	1829.56	1707.93	1114.47	1987.45	394.59	1114.35	2427.27	1469.22	1177.75	0.00777	0.00191197	0.000166	0.000244	0.571198	0.796829	0.831056	0.374782	0.58004
1416366_at	Ndufc2	4881.01	5091.93	5735.09	4111.11	3980.7	4977.78	5272.8	5497.31	4462.4	4224.79	81.442	172.118	82.541	224.828	165.758	97.2858	242.601	58.6578	254.796	25.5753	0.363	0.55489	0.000462	3e-05	0.911597	0.786857	0.980002	0.421694	0.278982
1416367_at	Fmc1	511.639	563.878	441.195	271.275	302.988	566.095	559.38	463.676	317.443	278.963	52.0566	46.853	43.4522	35.2245	7.72378	86.0732	34.0246	50.7486	19.2306	8.08723	0.588	0.156872	5.97e-08	6.47e-06	0.12309	0.696491	0.760763	0.100117	0.0536447		SD
1416368_at	Gsta4	4014.36	1782.8	1664.49	2925.36	8729.54	4218.29	2278.76	2219.64	1387.17	3978.66	120.89	69.9096	105.964	143.407	456.07	210.317	39.6303	52.3983	170.685	709.515	3.31e-11	1.68e-11	3.34e-06	6.03e-11	0.878866	0.0112616	0.0169181	1.64e-05	0.000129463	SD				5
1416369_at	Hiatl1	1426.28	1235.15	1317.11	1947.02	1942.06	1322.58	1181.09	1229.91	2110.92	1987.33	100.758	50.7628	32.0202	81.4752	55.1549	62.6783	43.2094	57.7921	111.913	78.8609	0.145	0.832744	7.93e-05	0.000424	0.952828	0.614761	0.696193	0.530963	0.471861
1416370_at	Zscan21	481.136	696.712	657.561	610.359	539.983	481.209	636.577	620.197	594.482	503.843	21.7684	64.5609	31.8535	51.1639	14.0321	4.22734	46.34	36.3829	44.8479	28.1697	1.46e-05	9.95e-06	0.012	0.0795	0.736363	0.981684	0.370648	0.519782	0.295168
1416371_at	Apod	118.996	198.36	193.507	30.7541	20.7078	230.764	190.002	215.392	60.9148	52.4554	6.75568	67.4695	49.3041	13.8125	12.7801	25.3157	33.2677	28.8024	6.40379	33.1713	0.0128	0.00016183	2.98e-05	0.0001	0.00114303	0.275324	0.905555	0.0216194	0.705714	SU	SD		1		1
1416372_at	LOC674712 /// Ptdss1	1598.84	1347.78	1514.49	1933.1	1462.34	1599.33	1454.91	1522.28	2579.48	1874.13	40.8959	17.8633	25.6842	81.7023	57.3453	84.8092	59.8223	148.174	107.379	67.598	0.00451	0.986313	0.000176	0.484	0.734039	0.595813	0.901022	0.00072146	0.012228
1416373_at	Nfs1	1966.5	1828.68	2148.09	1902.3	1783.53	1738.23	1841.75	2162.69	1996.17	1930.69	84.3817	54.7444	155.697	188.578	44.9739	103.097	75.4738	199.022	188.742	72.7765	0.00715	8.72e-06	0.35	0.702	0.470067	0.875861	0.577036	0.844995	0.400796
1416374_at	Ap3m1	562.961	540.686	477.011	379.967	382.289	530.764	553.199	561.982	340.54	346.235	85.5802	11.5258	60.8941	53.762	28.0906	79.1864	49.9159	37.248	50.1087	22.9276	0.743	0.322128	3.57e-07	5.52e-06	0.713409	0.879363	0.660778	0.791272	0.431249
1416375_at	Ap3m1	271.564	295.103	271.845	248.138	226.146	333.338	273.198	294.496	303.566	225.546	24.6273	40.9745	12.5705	29.1188	28.8616	19.4478	13.2803	8.92901	59.2593	6.70481	0.443	0.596896	0.000594	0.000264	0.648441	0.990397	0.897236	0.0839632	0.51396
1416376_at	Tmem97	1297.48	391.349	388.532	540.778	728.606	1404.29	500.675	453.791	732.827	789.915	88.9938	5.99547	31.3667	8.36202	55.2063	11.4399	27.397	28.6584	15.3021	28.2106	1.13e-12	2.73e-12	9.77e-11	1.39e-07	0.345575	0.119638	0.372435	0.00219032	0.545886	SD	SD
1416377_at	Pdcd7	346.412	385.022	407.775	377.605	384.265	320.05	381.353	369.156	340.892	307.37	15.9248	21.295	48.1697	18.4514	29.1125	23.1003	37.3688	12.912	23.1502	34.4128	0.0108	0.000342106	0.0102	0.0289	0.633817	0.824418	0.26568	0.546516	0.253679
1416378_at	Pnkp	339.471	370.604	374.636	488.169	524.83	342.569	387.682	369.729	516.316	438.295	22.1342	56.9878	40.8148	35.8597	32.7922	22.2338	41.6916	27.2054	30.614	15.0324	0.00265	0.0154436	6.19e-06	4.08e-07	0.713616	0.940072	0.515232	0.281197	0.0179635
1416379_at	Panx1	849.799	953.96	730.889	336.757	298.33	879.784	968.794	770.435	303.14	287.228	94.2498	62.0972	1.97168	51.7391	25.2374	70.2952	43.9848	21.399	26.8803	82.6802	0.00562	0.783599	1.05e-09	1.02e-10	0.327768	0.638711	0.888967	0.18764	0.983922		SD
1416380_at	Mov10	122.818	108.691	82.6084	120.785	91.4709	117.273	107.46	104.326	135.104	88.9475	13.7698	23.2942	7.72471	10.8662	34.6271	22.0767	23.0973	35.8838	5.4885	9.24623	0.0105	0.0153253	0.659	0.0381	0.631676	0.610394	0.556109	0.253684	0.889129
1416381_a_at	Prdx5	3924.32	3911.74	3727.12	5581.74	5703.13	3710.47	3948.75	3871.39	6500.03	6875.6	79.4563	160.314	116.348	486.313	117.536	42.3994	204.322	152.501	534.523	304.747	0.651	0.0635559	4.88e-07	1.09e-06	0.196181	0.908614	0.508226	0.171678	0.00939491
1416382_at	Ctsc	17.914	147.998	702.165	25.0564	21.851	5.15803	88.9248	366.594	33.0757	12.7013	12.7833	12.3459	78.1716	5.28043	14.0523	0.262964	14.8316	70.9914	0.932593	3.7787	2.32e-10	1.84e-15	0.897	0.469	0.812859	0.00151762	0.000832406	0.588527	0.513114	SU		5
1416383_a_at	Pcx	158.248	527.638	546.647	114.429	90.1637	138.186	601.403	584.681	204.523	114.51	26.1192	35.8778	42.3767	16.6945	20.1841	27.2358	36.5596	12.3501	27.4943	9.84851	1.83e-10	3.39e-11	0.151	0.0439	0.500913	0.0847102	0.882664	0.0179167	0.678767	SU
1416384_a_at	Cope	2912.85	4027.1	4507.43	4221.39	4127.85	2886.93	4030.5	4359.94	4807.83	4319.24	53.2214	339.735	86.2972	85.9037	256.524	42.3682	137.045	87.6684	203.474	147.972	2.19e-06	1.69e-08	7.32e-08	2.76e-07	0.881237	0.857018	0.68412	0.0252881	0.383309
1416385_a_at	M6pr	3984.68	4022.84	3342.63	3758.83	3693.28	4029.39	3804.74	3488.05	3812.22	4368.72	153.866	24.474	271.927	118.287	347.466	256.199	122.559	252.113	159.168	107.771	0.000966	7.11e-07	0.256	0.392	0.472566	0.769629	0.598738	0.855785	0.0902142
1416386_a_at	M6pr	1321.82	1037.32	894.667	981.269	923.418	1131.53	1060.34	821.006	986.258	1044.85	163.179	117.457	86.4516	28.1459	103.941	124.685	44.1787	26.4999	68.1959	120.165	0.0451	0.000926489	0.00835	0.00183	0.283692	0.908731	0.817049	0.878634	0.0935859
1416387_at	Pip4k2c	1040.64	1043.56	1012.98	1341.88	1304.15	1110.03	1103.78	976.557	1398.37	1352.94	88.957	60.6146	25.2943	44.3468	83.7565	101.867	45.1629	33.2556	175.924	40.6926	0.979	0.987314	0.000311	8.7e-05	0.107631	0.95665	0.542059	0.670436	0.653001
1416388_at	Pip4k2c	129.841	92.1496	102.299	155.499	129.188	149.937	114.684	98.1763	146.143	118.176	29.3665	12.6598	14.7174	52.5111	8.8655	19.2119	35.5737	14.2639	35.0431	20.5515	0.108	0.163132	0.469	0.749	0.729868	0.905126	0.627166	0.570569	0.943508
1416389_a_at	Rcbtb2	691.065	735.465	847.523	1033.07	659.48	684.284	799.047	940.476	1179.19	893.521	34.0978	24.9551	17.0069	69.0303	48.0164	40.5556	77.1881	85.5308	62.9611	71.8837	0.249	1.25e-05	2.72e-07	0.69	0.766149	0.514047	0.641335	0.0398324	0.00411821
1416390_at	Rcbtb2	170.292	305.591	290.895	362.268	287.556	170.058	294.662	298.655	338.597	323.668	8.60758	16.1883	23.1579	45.307	44.7785	11.629	9.61259	31.1122	13.815	7.46281	3.19e-06	2.38e-06	2.02e-07	9.92e-06	0.332851	0.519889	0.713141	0.491918	0.113757	SU	SU
1416391_at	Ptcd1	238.288	230.234	214.904	212.545	239.087	237.772	227.64	195.146	195.71	212.285	30.6598	23.0898	37.2125	23.6945	30.1772	23.0833	11.8728	27.2125	26.2544	13.5119	0.572	0.310747	0.0376	0.0538	0.68432	0.962321	0.530368	0.160275	0.569982
1416392_a_at	Atp6v0c	9531.76	10841.6	12882.9	9143.2	9635.98	9672.68	11330.6	11860.5	9073.82	8843.71	339.092	473.326	228.665	398.004	180.516	250.67	272.281	492.196	103.689	553.114	0.00053	1.72e-07	0.285	0.126	0.468189	0.911438	0.877208	0.716889	0.237852
1416393_at	Emg1	5969.74	3625.16	3622.34	3571.43	4397.12	6022.58	3693.27	3691.91	2838	4175.3	179.282	222.847	117.049	79.4494	83.5491	275.782	94.6286	293.164	130.014	177.12	8.34e-09	7.21e-09	4.92e-09	3.22e-06	0.89501	0.908321	0.846423	0.00136784	0.225257	SD
1416394_at	Bag1	5379.46	9241.5	11230	7934.14	8341.51	6620.75	9131.7	9391.36	8556.73	7952.25	85.0142	421.923	291.918	251.109	193.748	142.966	426.141	446.844	376.045	257.251	2.96e-09	8.2e-11	2.19e-08	2.53e-08	0.024927	0.95665	0.315584	0.243087	0.725283	SU
1416395_at	Guk1	1516.61	987.917	1090.69	1352.18	1660.62	1517.56	955.329	1068.24	1367.37	1643.34	147.74	18.0125	95.0765	72.0982	126.439	26.7439	102.744	138.916	65.8333	83.9152	6.75e-07	6.12e-05	0.107	0.0383	0.477464	0.868484	0.675814	0.439189	0.883098
1416396_at	Snx4	52.5643	61.8151	61.9574	80.6598	62.9603	40.2974	58.6623	55.1982	62.9756	66.245	8.40229	13.1575	17.3778	3.80856	16.2431	9.47237	26.3277	4.14924	21.8493	14.4244	0.903	0.503904	0.204	0.436	0.78134	0.933877	0.943637	0.551996	0.512981
1416397_at	Mesdc1	295.539	154.671	171.505	214.201	169.339	373.711	197.234	174.865	247.032	212.392	8.88878	8.3062	19.803	30.8329	12.3388	33.5041	17.3765	5.62423	32.4562	13.6668	4e-06	1.01e-05	0.000188	9.62e-06	0.236352	0.716064	0.74453	0.298715	0.0336589	SD	SD
1416398_at	Mesdc1	264.951	228.297	261.21	325.44	259.751	262.396	276.344	301.282	388.669	361.142	10.9514	22.6711	47.6655	23.3553	37.107	29.9901	14.3537	59.6646	26.9771	11.4641	0.995	0.449369	0.00064	0.0891	0.0848001	0.38983	0.909999	0.0444291	0.00587239
1416399_a_at	Hmox2	1873.64	1404.08	1879.55	1941.54	1996.75	1851.91	1517.8	1745.91	2606.82	2558.25	70.7783	144.715	232.019	100.082	163.322	69.4037	111.71	163.716	289.085	248.094	0.00169	0.39391	0.0391	0.0079	0.891386	0.930804	0.823353	0.0094404	0.0944377
1416400_at	Pycrl	828.746	535.357	512.066	597.275	649.581	884.199	542.941	504.977	620.339	623.897	16.526	55.8837	55.5834	4.99499	38.9417	62.3092	33.2191	38.5423	25.4051	69.2091	5.02e-06	6.05e-07	5.07e-06	0.000537	0.763041	0.873563	0.682647	0.945993	0.675405	SD
1416401_at	Cd82	6304.42	8497.27	7079.3	3453.28	3210.48	7145.61	8048.2	6470.87	3272.4	2857.73	149.358	495.188	184.951	178.772	24.992	460.742	581.028	128.51	50.3147	99.9573	8.24e-06	0.0197661	1.64e-10	2.58e-11	0.0619425	0.734579	0.473584	0.580367	0.0232941		SD
1416402_at	Abcb10	585.874	607.58	590.644	427.133	403.533	613.894	621.291	578.131	513.2	482.964	65.5194	33.7427	50.1557	16.9317	5.53708	17.7153	28.4404	43.3878	25.3131	50.6727	0.427	0.475172	1.1e-06	9.24e-07	0.597913	0.9917	0.559489	0.0885409	0.444457
1416403_at	Abcb10	389.936	323.147	335.344	230.898	232.593	330.925	327.333	336.778	239.957	232.586	8.67697	79.4947	85.7179	29.5544	40.5174	32.3229	77.667	26.6975	25.7237	36.0578	0.54	0.495622	0.0126	0.00771	0.347432	0.922701	0.901562	0.952035	0.760008
1416404_s_at	Gm10079 /// Rps16	22156.3	18417.8	18846.3	18861.5	23154.7	21222.9	19249.6	18311.7	17803.6	20805.7	1678.22	1520.73	1102.77	1199.96	1112.19	1229.37	598.942	1671.85	1558.74	1163.37	0.0701	0.00216582	0.97	0.00146	0.70133	0.954058	0.762391	0.160345	0.106937
1416405_at	Bgn	6696	12719	17309.3	15796.2	16872.6	1623.27	8957.82	15112.9	13272.3	14691.8	387.221	1069.22	972.186	1008.66	1254.95	258.674	249.494	1684.97	782.657	819.205	3.8e-11	7.67e-13	7.94e-13	8.73e-13	1.74e-06	0.00274426	0.451409	0.00269169	0.0523806	SU	SU	1		1
1416406_at	Pea15a	1432.56	2944.78	2951.03	784.007	739.413	1673.82	3293.16	3217.23	1063.15	908.834	55.6598	128.469	347.792	60.4699	24.1362	121.149	214.91	334.487	39.8656	110.923	2.6e-09	1.52e-09	3.9e-10	7.84e-11	0.0573481	0.137396	0.638614	0.000134887	0.00267384	SU	SD
1416407_at	Pea15a	2684.44	3760.06	3919.46	1219.19	1024.56	2694.63	4231.6	4119.65	1720.31	1352.33	70.7615	302.278	211.109	20.0701	38.3358	59.4614	147.92	251.84	114.018	25.9089	1.45e-07	3.4e-08	3.95e-12	6.4e-13	0.951688	0.125658	0.528224	0.000289999	0.00143684		SD
1416408_at	Acox1	956.99	1996.4	2006.49	1420.87	1420.45	995.313	2034.94	1957.77	1480.96	1187.83	54.559	98.6782	151.174	33.2842	89.7163	52.0315	177.451	209.873	194.285	58.8199	1.93e-09	4.56e-10	1.65e-05	4.77e-05	0.639085	0.819222	0.460126	0.0799779	0.467959	SU
1416409_at	Acox1	653.922	813.402	855.231	769.227	668.938	612.655	799.13	780.172	778.171	688.998	46.5037	27.2018	34.4359	30.2371	56.8773	41.5539	71.0135	42.425	36.617	21.5043	7.28e-07	1.21e-07	0.003	0.00659	0.568737	0.641154	0.711592	0.351695	0.965634
1416410_at	Pafah1b3	895.503	540.68	565.34	566.125	280.84	887.099	688.54	602.953	723.481	303.534	19.0557	59.0647	69.3546	111.114	17.2632	57.4733	142.81	59.2982	90.6209	28.8687	5.92e-07	1.9e-05	5.92e-08	5.94e-11	0.816032	0.0315217	0.0933006	7.08e-05	0.209375	SD	SD
1416411_at	Gstm2	472.169	607.159	727.713	1174.52	1150.36	506.701	633.559	755.519	1749.7	1979.71	35.9953	36.1665	50.4487	114.843	52.9186	26.5246	17.2184	25.0223	86.7237	109.748	1.18e-06	1.45e-08	1.2e-11	1.72e-11	0.239757	0.946065	0.91701	0.000303412	0.000154144		SU				3
1416412_at	Nsmaf	520.604	474.158	444.318	401.924	366.574	501.006	456.214	441.641	343.422	415.598	41.4927	53.6391	26.808	52.6989	24.4365	27.8287	36.8714	96.2247	38.4817	56.4158	0.849	0.502383	0.00084	8.91e-05	0.976924	0.862476	0.80329	0.230725	0.536429
1416413_at	Ctsj	12.3384	6.88444	14.3858	2.20662	6.78452	3.97575	11.5383	7.42023	9.19548	6.04807	0.654929	5.25166	14.9028	0.767933	0.80901	3.90093	10.7222	0.681456	6.58198	1.5945	0.772	0.826395	0.82	0.89	0.486872	0.279422	0.806774	0.678917	0.939747
1416414_at	Emilin1	51.9111	111.021	160.677	262.522	248.895	31.7957	150.579	221.246	411.916	394.927	5.05631	26.8327	14.6	23.8052	13.7859	15.9754	20.7948	23.914	17.405	56.6842	1.6e-08	7.64e-10	9.75e-12	1.07e-11	0.0165433	0.986772	0.480892	0.000246801	0.00360253	SU	SU				5
1416415_a_at	H2afz	24117.4	13759.6	13171.5	15040.6	16312.2	22042.1	14562.3	13178.8	16480.3	14371	2255.27	840.221	470.301	932.985	608.526	1329	129.186	1216.1	1232.65	759.92	1.43e-09	1.27e-10	8.41e-08	1.97e-07	0.651181	0.744736	0.488956	0.377319	0.03033	SD	SD
1416416_x_at	Gstm1	814.877	1237.45	1262.23	2001.68	2373.93	833.79	1271.88	1300.78	2051.36	3410.54	69.984	152.868	65.2726	108.408	101.74	13.3151	128.103	135.557	264.474	259.547	4.67e-05	8.4e-06	7.96e-10	4.37e-11	0.21497	0.679675	0.79915	0.299583	0.0196153	SU	SU
1416417_a_at	Ndufb7	5614.5	8657.25	10242.5	4969.55	5121.64	6082.67	8907.11	9080.43	5384.42	4658.82	350.884	581.41	483.262	243.951	127.479	91.1407	365.615	924.927	120.119	240.726	2.48e-08	1.14e-09	0.322	0.0641	0.27379	0.990723	0.468988	0.841912	0.164948	SU
1416418_at	Gabarapl1	965.348	972.387	1232.33	2577.26	2841.75	923.873	834.66	1181.68	2225.19	3022.88	22.1011	176.765	9.27579	36.87	255.45	87.75	103.6	142.4	116.307	311.005	0.0761	0.000192665	2.25e-11	5.9e-12	0.569413	0.167472	0.966591	0.0148364	0.577485		SU
1416419_s_at	Gabarapl1	1478.37	1452.67	1920.91	3663.64	4068.65	1422.35	1202.14	1777.85	3404.54	4415.83	150.126	271.938	93.2322	217.343	374.256	132.168	56.8955	249.41	456.893	359.507	0.965	0.00388802	6.6e-10	2.09e-10	0.653431	0.363202	0.819902	0.144814	0.280298		SU
1416420_a_at	Gm10117 /// Gm7206 /// Gm9822 /// Rpl9	24629.2	21479	22315.7	20682.1	23701.5	22287.1	22135.1	21009.6	19303.4	21948.7	2591.18	1163.89	1348.12	1562.78	1270.87	1070.44	685.847	1771.43	1313.6	937.204	0.318	0.0672274	0.452	0.885	0.711095	0.868613	0.877179	0.193047	0.529039
1416421_a_at	Ssb	3257.11	2758.13	2761.34	2784.25	3746.72	2967.84	2716.09	3005.16	1908.47	3004.01	303.281	258.855	350.844	182.774	191.994	176.427	378.269	316.823	233.722	165.233	0.0553	0.0172599	0.0803	0.0224	0.256829	0.929582	0.633284	0.00338825	0.0117277
1416422_a_at	Ssb	1617.18	1599.92	1469.46	1526.18	1994.57	1707.04	1473.06	1551.5	994.591	1782.4	99.5679	204.795	130.497	204.218	151.777	146.208	49.0631	76.8429	190.958	153.135	0.922	0.197156	0.639	0.0292	0.388329	0.855153	0.539608	0.00924347	0.0711709
1416423_x_at	Ssb	1117.73	1101.57	957.968	949.909	1362.05	868.834	976.897	1272.01	744.463	932.665	229.573	260.13	248.803	258.582	264.53	64.8357	231.804	260.083	212.906	159.749	0.55	0.0895507	0.996	0.00518	0.396196	0.803588	0.680092	0.0649376	0.138495
1416424_at	Plin3	1111.98	1566.67	1851.65	2104.52	1579.68	1113.74	1618.49	1784.71	2309.65	1667.88	31.3309	167.818	97.2098	151.747	29.8662	84.3394	100.003	172.621	261.075	125.152	3.85e-06	1.63e-08	5.56e-09	3.86e-07	0.281476	0.854089	0.993175	0.508211	0.844319	SU	SU
1416425_at	Pex19	849.025	1751.61	1248.95	1025.98	956.336	638.802	1774.44	1354.52	1124.94	919.059	88.5939	99.7953	21.3234	12.6441	81.1174	41.2519	336.027	228.072	116.284	12.1177	1.33e-11	3.99e-10	0.000171	0.00156	0.293105	0.260404	0.360067	0.491918	0.197671	SU
1416426_at	Rab5a	3845.22	6787.49	6668.25	5990.52	5825.25	3547.21	6024.19	5943.42	6078.74	5904.13	46.842	82.1315	172.996	58.6853	122.331	98.1425	545.716	464.514	160.387	240.425	3.38e-09	6.78e-09	1.93e-08	3.27e-08	0.545578	0.448893	0.5205	0.635598	0.990794	SU	SU
1416427_at	Ccni	7441.94	7989.17	8286.95	9193.65	11004.9	7002.49	8452.34	8525.23	9139.82	9875.75	280.904	698.778	408.081	672.327	89.4608	782.82	827.816	773.008	254.169	726.187	0.0481	0.0132451	1.76e-05	9.46e-07	0.890292	0.914111	0.676206	0.36492	0.272294
1416428_at	Thap11	1258.76	1255.42	1389.07	1365.03	1420	1208.64	1281.4	1224.13	1416.25	1316.45	111.772	81.8786	153.052	103.627	106.342	81.2207	129.367	106.112	104.347	126.376	0.826	0.00747314	0.0138	0.156	0.353642	0.771899	0.420082	0.709259	0.748786
1416429_a_at	Cat	2723.48	2509.59	2502.83	3265.3	3259.21	2919.98	2635.04	2699.14	4008.49	3535.94	106.216	260.039	140.556	394.995	59.6224	233.084	264.911	313.116	634.34	378.672	0.513	0.73898	0.00298	0.00154	0.189553	0.755311	0.815797	0.548899	0.556688
1416430_at	Cat	1893.18	1900.9	2008.46	2403.47	2445.1	2045.65	2031.27	2104.04	2688.86	2633.16	88.2349	127.88	91.4438	124.29	134.12	26.6238	33.0459	65.1805	25.2128	118.619	0.804	0.479232	0.00575	0.000943	0.187353	0.65144	0.79197	0.0632029	0.569164
1416431_at	Tubb6	6782.62	14623.5	11256.5	1615.47	1201.16	6018.35	15078	11001.1	2969.65	1908.49	366.246	1135.58	588.2	6.90896	34.5598	111.218	1316.42	569.005	297.701	71.147	4.62e-11	5.22e-08	2.54e-14	4.21e-15	0.25097	0.795503	0.582729	9.22e-05	0.00023518	SU	SD				5
1416432_at	Pfkfb3	93.5185	40.0296	64.4672	349.758	391.263	91.7825	63.8644	42.0436	523.6	682.891	19.4711	7.6624	14.9019	57.6976	39.5796	10.6199	6.13243	15.9117	64.2014	144.019	7.89e-08	6.31e-05	6.9e-12	1.88e-12	0.229395	0.880904	0.162991	0.00063449	0.00141762	SD	SU				3
1416433_at	Rpa2	1462.51	486.32	507.415	449.833	348.794	1469.01	491.311	521.565	718.276	355.124	67.5366	60.6222	59.1558	40.3287	19.9713	84.7284	4.17184	16.1059	68.5439	42.0248	7.04e-13	4.01e-12	8.86e-13	1.77e-13	0.651181	0.898285	0.96398	6.9e-05	0.96852	SD	SD				2
1416434_at	Bcl2l10	43.6087	32.9995	17.6819	37.1933	37.6116	27.0852	43.0218	17.3843	39.6371	30.4095	14.2861	6.65563	5.36338	3.44183	10.1412	10.2147	8.55926	11.0395	4.71424	7.56108	0.00101	4.13e-06	0.00404	0.0841	0.54989	0.482153	0.0659346	0.215614	0.482823	SD
1416435_at	Ltbr	1051.05	839.936	781.038	1134.17	1094.98	1070.91	756.29	816.621	1206.56	1144.72	84.7733	96.7141	56.2593	142.045	57.3159	19.4836	9.52927	103.027	75.5178	88.5819	0.00197	0.00559299	0.00356	0.024	0.0623396	0.898462	0.747564	0.764896	0.809273
1416436_a_at	Uqcc	441.051	793.783	1027.91	376.854	436.568	351.488	887.9	1000.2	355.782	435.323	71.0375	86.2566	93.916	81.5551	69.4151	33.4502	154.333	118.487	16.8191	2.22072	3.64e-09	8.85e-11	0.203	0.742	0.315011	0.924322	0.236421	0.285639	0.975731	SU
1416437_a_at	Mapk8ip3	98.8002	98.8637	83.2356	121.748	102.093	71.8884	112.031	77.7462	108.387	137.111	26.563	21.4656	7.05866	42.1822	8.5021	17.6178	28.3877	24.7634	6.17542	29.499	0.0883	0.761293	0.00703	0.145	0.99114	0.946425	0.829125	0.22441	0.0827863
1416438_at	Puf60	3248.25	3658.31	3699.53	3080.86	3002.81	3541.06	3811.57	3456.66	3334.47	2929.45	252.698	259.039	148.625	247.878	77.7404	95.4942	31.661	204.895	285.256	170.344	0.00235	0.014006	0.287	0.0485	0.490574	0.82046	0.986427	0.470765	0.743881
1416439_at	Dctpp1	1504.78	597.603	612.978	535.196	692.311	1682.1	692.636	673.284	511.086	538.65	221.487	29.9105	48.9489	19.4829	57.0252	71.6237	80.5342	43.4356	5.52843	26.8373	1.04e-12	6.72e-12	2.75e-13	9.93e-12	0.65747	0.713787	0.542512	0.300372	0.0042409	SD	SD
1416440_at	Cd164	9323.52	19475.5	16767.7	10174	10487.2	10325	19469.2	15410.1	12349.5	12432	208.68	1688.16	176.48	471.745	527.691	699.429	467.742	1322.09	1106.14	1110.89	2.59e-11	1.43e-09	0.00221	0.0352	0.607111	0.886392	0.879614	0.0307554	0.033225	SU
1416441_at	Pgcp	409.794	1945.89	2371.98	3171.76	2458.04	364.639	1251.64	2284.85	3570.51	3236.21	49.1562	123.723	126.821	88.4519	90.7295	46.0046	98.8631	84.6884	151.248	115.991	5.02e-14	1.61e-14	3.89e-15	1.95e-14	0.0067514	0.00279868	0.907861	0.684924	0.00225385	SU	SU	2
1416442_at	Ier2	2175.63	1456.48	2082.08	2116.89	3249.49	2057.16	1470.19	2131.51	1170.51	3256.3	28.3592	27.9372	170.65	92.9276	203.325	46.9796	10.4217	134.933	89.3652	315.622	1.67e-05	0.916293	0.804	7.55e-07	0.448254	0.700612	0.967696	8.03e-05	0.992748					2
1416443_a_at	Sae1	5175.25	6307.93	4045.01	3022.31	3414.26	4737.68	5542.24	3625.11	2818.94	2810.57	174.005	112.17	41.3082	59.0924	78.2072	225.409	274.79	182.84	88.1867	85.8932	0.00677	2.54e-06	2e-09	3.65e-08	0.249606	0.258551	0.575131	0.972921	0.167637		SD
1416444_at	Elovl2	12.1741	9.38858	18.5119	9.34139	7.78904	5.23907	11.1308	19.5283	15.231	14.0945	12.3819	4.35902	16.3229	5.88401	3.56637	5.04412	12.2461	10.9024	7.45561	16.9175	0.494	0.301414	0.653	0.927	0.954352	0.986699	0.950177	0.989572	0.258797
1416445_at	Fam98a	2508.56	2076.54	2200.85	1214.88	1341.4	2797.7	2001.85	2036.23	1488.46	1334.33	175.29	64.8746	208.385	174.866	79.961	71.0956	41.7065	79.2039	142.315	31.2659	0.000376	0.149104	6.83e-10	4.82e-09	0.156572	0.97199	0.446389	0.043749	0.90988		SD
1416446_at	Tmem30a	1935.75	2234.59	2228.29	2917.26	3138.56	1913.54	2073.65	2234.29	2391.36	2522.99	186.607	414.402	314.438	272.078	205.393	302.712	227.426	244.023	112.244	470.115	0.056	0.0607697	1.78e-05	4.19e-06	0.39547	0.731864	0.829921	0.32425	0.146954		SU
1416447_at	Tmem30a	2631.14	3112.25	3077.56	3469.24	3886.25	2222.61	2831.89	3380.55	3198.02	3472.77	44.3982	491.545	143.401	230.629	430.945	94.7324	163.629	410.85	490.01	374.829	0.0496	0.00535164	0.000139	7.62e-06	0.126783	0.62437	0.652406	0.479671	0.22474
1416448_at	Itpa	1590.87	1503.31	1516.84	936.16	868.54	1593.46	1532.08	1548.3	864.963	962.59	92.3822	35.6498	44.9188	45.4392	60.2076	138.713	148.448	30.1125	114.02	50.515	0.436	0.929667	1.58e-08	3.97e-08	0.517829	0.972621	0.700821	0.558356	0.786331		SD
1416449_x_at	Stxbp2	73.3784	48.8152	46.4218	70.474	59.2255	52.1085	41.3528	31.1673	111.878	89.4874	17.9806	17.1033	11.1371	7.84451	15.6864	10.2074	20.5538	30.1029	8.12411	33.6912	0.000738	7.08e-05	0.432	0.226	0.504939	0.805902	0.52583	0.474255	0.509458	SD
1416450_at	Taf8	111.729	90.4239	88.5596	129.088	108.305	138.009	111.291	114.087	122.517	99.1888	6.98867	10.7285	26.9429	10.8856	15.5494	16.7652	40.9515	63.8105	41.9332	16.7831	0.337	0.0143254	0.907	0.282	0.547031	0.552151	0.834591	0.442427	0.629906
1416451_s_at	Taf8	282.815	302.72	226.566	368.898	330.74	283.632	260.726	256.292	358.865	340.91	30.0664	16.7878	25.3264	27.534	4.92504	21.5709	17.8226	22.0911	14.1633	34.2622	0.171	0.0493242	0.00656	0.803	0.461313	0.470072	0.981991	0.801254	0.118909
1416452_at	Oat	2465.49	1712.3	1938.26	2320.8	2037.62	2233.29	1826.92	2040.78	3062.78	2508.39	53.0822	92.987	81.1846	52.6583	241.915	109.197	87.3384	94.1838	178.96	84.1444	7.96e-07	0.00948132	0.837	0.0285	0.141542	0.965711	0.921123	0.00271607	0.0112494
1416453_x_at	Gm10063 /// Gm9122 /// LOC676774 /// Rps12 /// Rps12-ps2	25706.7	20035.6	21442.3	19688.7	23564.4	23722.1	21125.8	20744.8	20452.1	22087.9	2617.4	1852.29	1549.97	1674.86	974.152	1568.32	704.852	3357.05	1759.38	1415.31	0.000235	0.000376875	0.0259	0.874	0.79445	0.930126	0.863435	0.53953	0.332689
1416454_s_at	Acta2	26809.9	24035.9	25020.9	21567.8	21571.4	23880	25208.4	23526	20968.4	23304.2	3581.64	1742.79	1394.63	1525.16	1416.14	2090.04	125.794	2627.2	901.728	1458.12	0.0206	0.908389	0.197	1.27e-05	0.984471	0.769714	0.978054	0.107572	0.0159924
1416455_a_at	Cryab	4129.34	9468.08	12036.4	3198.32	2340.27	4701.24	9149.22	9648	4225.56	2034.27	224.98	296.042	629.302	63.9163	16.4762	196.3	212.134	525.092	225.903	48.9141	3.12e-11	2.11e-12	0.000703	6.88e-09	0.0649134	0.463536	0.0843971	0.0120668	0.0251152	SU
1416456_a_at	Chia	9.32945	4.81918	6.50321	6.52445	3.69654	11.0013	7.4593	5.09293	4.13385	4.68785	2.35011	0.901777	3.16162	4.08281	0.625672	1.0915	6.53631	2.13461	2.32764	2.10091	0.14	0.0350941	0.00741	0.0186	0.878613	0.793975	0.990272	0.988468	0.333489
1416457_at	Ddah2	1525.46	1733.21	1295.98	1622.43	1161.2	1681.46	1983.85	1443.88	1916.62	1195.33	59.7866	200.696	103.395	47.4191	60.4996	3.50647	229.249	35.0616	50.978	24.0953	0.235	0.000422813	0.61	1.37e-06	0.033994	0.591085	0.16983	0.103124	0.641107
1416458_at	Arf2	1910.07	1556.56	1396.04	1434.82	801.055	1508.27	1463.37	1111.82	2045.17	1139.45	44.2656	120.044	148.171	183.079	18.5597	182.202	48.9744	53.2606	74.6616	32.9022	0.553	7.71e-06	5.51e-05	3.84e-10	0.182425	0.0834667	0.442463	0.00160983	0.000790555		SD
1416459_at	Arf2	763.976	786.481	558.84	601.736	372.536	517	641.169	542.914	781.746	466.595	84.4251	31.827	21.3903	28.4409	28.7633	30.6838	23.937	62.129	68.0915	10.6554	0.814	8.05e-05	0.000457	3.87e-09	0.00443033	0.0248341	0.785005	0.00216599	0.0304285		SD
1416460_at	Miox	23.7634	26.7039	20.3326	20.9097	33.2653	30.4395	26.0803	33.2187	19.5426	25.202	9.25549	5.94956	11.4482	13.2553	10.3756	4.71731	22.2321	10.7824	7.73932	7.00938	0.798	0.648467	0.473	0.103	0.859944	0.875686	0.664649	0.994468	0.476978
1416461_at	Caprin1	10785.6	4713.7	5096.98	7040.99	7527.17	10317	5207.5	5413.98	6979.92	7607.84	193.72	177.118	116.234	234.611	305.83	253.601	198.291	366.481	223.496	330.962	1.71e-11	3.52e-11	1.53e-07	8.1e-07	0.620393	0.237267	0.353472	0.777582	0.957886	SD
1416462_at	Caprin1	8125.08	4174.83	4550.27	4752.18	4810.38	7412.49	4613.15	4745.43	4724.18	4846.27	353.353	104.543	268.785	198.797	85.6439	354.737	211.787	177.661	116.168	179.178	1.01e-09	4.22e-09	3.75e-08	5.53e-08	0.308109	0.397066	0.632265	0.568303	0.967175	SD	SD
1416463_at	Caprin1	163.73	165.563	167.966	223.426	283.92	170.3	188.97	191.369	233.025	234.484	27.848	19.0386	19.6568	10.579	31.4968	8.48744	19.1339	32.5368	17.3526	8.03509	0.261	0.629757	0.0247	0.000368	0.99833	0.936434	0.713964	0.541487	0.378666		SU
1416464_at	Slc4a1	9.40131	31.4593	19.3396	16.1499	13.2851	30.9529	31.9951	19.0559	16.2937	6.5862	5.85057	27.751	6.53381	7.19379	13.6375	16.7513	13.0523	15.2112	14.5739	0.84762	0.898	0.590767	0.306	0.321	0.32114	0.830207	0.879015	0.995496	0.986453
1416465_a_at	Vapa	12289.8	13284.6	12903	11834.5	13256.7	11700.3	13212.3	12093.3	11470.2	12754.4	1343.42	54.4423	545.989	460.181	759.666	618.178	850.189	753.616	421.018	908.104	0.0178	0.257324	0.217	0.0234	0.833542	0.789649	0.902078	0.589126	0.954327
1416466_at	Vapa	10756.9	12667.1	12028	10714.5	12455.6	10478.3	12745.2	11325.8	9910.46	11423.1	854.535	327.341	115.841	391.017	384.28	272.233	613.428	184.8	63.5314	158.805	0.00294	0.0287512	0.172	0.00783	0.65562	0.971415	0.737636	0.428819	0.791266
1416467_at	Ddx3x	3316.1	2297.33	2458.9	2591.01	2840.39	3195.55	2155.04	2408.06	2182.03	2619.03	137.13	175.499	225.161	219.501	9.39642	359.103	145.865	286.886	24.2688	289.18	4.75e-06	9.08e-05	0.00186	0.0101	0.383045	0.926739	0.864317	0.0790347	0.403442
1416468_at	Aldh1a1	11.6466	19.4571	80.4029	5.80801	3.27297	3.61259	4.3114	5.55534	8.41353	4.06003	6.58812	5.66461	19.2527	2.9228	1.98933	2.08199	3.50428	1.90014	4.81513	0.971968	0.241	8.71e-06	0.0523	0.00142	0.0492037	0.0383513	0.00290328	0.0581591	0.472537	SU	SD	3
1416469_at	Luzp1	1492.64	1124.68	1308.33	1367.13	1216.73	1546.05	926.035	1328.15	1303.35	1273.2	64.3193	56.5774	128.347	89.0876	92.576	47.4684	34.341	98.3174	39.367	123.173	6.19e-06	0.00429504	0.136	0.000233	0.672596	0.908901	0.774835	0.837718	0.224398
1416470_a_at	Rpn1	3574.45	2314.82	2384.84	2991	3370.14	3777.72	2403.82	2454.53	3876.68	3599.6	291.446	268.08	166.142	156.204	215.033	112.678	34.3267	160.517	105.74	101.392	1.01e-05	7.2e-06	0.011	0.066	0.594876	0.878385	0.641887	0.00761621	0.485643	SD
1416471_at	Cept1	2038.59	1593.07	1745.25	3193.63	3477.68	1710.16	1473.95	1831.55	2857.63	3448.92	200.926	68.9299	267.103	65.6693	157.645	177.091	159.019	219.236	276.009	223.657	1.5e-06	0.030416	2.31e-09	1.94e-09	0.0410899	0.219068	0.691514	0.0300294	0.703577		SU
1416472_at	Syap1	2729.79	5118.51	6423.04	4365.27	4056.17	2568.44	5318.32	5729.16	5136.4	4804.02	55.4153	365.025	151.859	331.258	211.564	196.913	591.553	417.33	152.852	204.459	1.59e-10	7.58e-12	1.75e-09	9.18e-08	0.592294	0.85973	0.874334	0.311038	0.124464	SU	SU
1416473_a_at	Igdcc4	116.398	1080.46	875.674	798.823	599.673	103.968	1062.53	828.328	839.112	853.519	10.9861	127.557	66.7424	93.2229	29.3081	19.2379	100.73	12.3441	52.4732	32.1876	7.84e-14	1.74e-13	5.19e-13	1.97e-12	0.348398	0.985426	0.261043	0.171789	0.00141762	SU	SU
1416474_at	Igdcc4	67.5016	652.502	516.364	474.262	370.497	54.2337	595.254	428.168	511.989	505.843	3.66769	87.1194	77.6038	14.9382	55.2712	5.88092	32.6055	46.8326	23.2171	63.9075	4.62e-14	1.01e-13	3.35e-13	7.97e-13	0.899762	0.989169	0.183516	0.101895	0.0241824	SU	SU
1416475_at	Ube2d2	739.595	709.73	598.963	705.175	767.37	604.629	660.373	642.587	564.949	617.804	23.7905	88.5455	38.4882	15.7464	21.0846	22.7743	58.4723	43.1517	25.3782	6.77815	0.492	0.00702121	0.291	0.0753	0.139496	0.900422	0.624193	0.0180133	0.00277066
1416476_a_at	Ube2d2	8784.26	8202.76	7115.31	8057.64	8167.31	6899.18	8008.06	7721.11	5627.97	6640.26	76.2597	1115.97	1449.96	800.789	313.809	485.425	1042.97	1325.05	2058.26	1617.56	0.533	0.0587764	0.347	0.435	0.281532	0.857964	0.881849	0.124732	0.0546726
1416477_at	Ube2d2	3081.04	2525	2498.11	2710.62	2602.51	3110.87	2553.83	2487.66	2744.22	2584.43	230.947	69.7738	114.216	199.099	93.8971	321.573	54.5228	249.099	184.423	98.8637	0.0383	0.0184271	0.248	0.262	0.908433	0.966402	0.99564	0.257235	0.219036
1416478_a_at	Mdh2	13013.1	10532.2	10985.1	7896.15	9300.06	12844.6	11921	9862.4	8701.8	8511.88	1207.49	1267.38	943.607	335.244	352.863	985.012	349.724	425.49	235.794	561.958	0.000476	0.00204177	2.05e-08	9.51e-07	0.417493	0.421203	0.670344	0.631973	0.272711		SD
1416479_a_at	Tmem14c	3119.06	2456.84	2606.44	2537.83	2364.92	3166.57	2640.56	2710.28	3070.66	2630.83	6.49548	54.6634	107.971	49.0155	51.3399	147.974	58.1084	76.6484	79.3183	65.036	3.09e-05	0.00126042	0.000127	9.63e-06	0.922413	0.429386	0.874684	0.0170663	0.200235
1416480_a_at	Gm9790 /// Higd1a /// LOC100045763	3523.99	3322.57	3889.38	3288.2	3528.88	3819.64	3407.82	3690.95	4460.14	4199.04	106.42	172.887	96.2302	48.7963	97.4989	56.7646	217.316	37.5598	247.115	171.819	0.139	0.0200125	0.706	0.622	0.107471	0.697034	0.580227	0.00166494	0.0276772
1416481_s_at	Higd1a	395.363	713.574	781.288	562.646	581.353	418.083	685.372	724.749	754.79	715.219	2.97761	40.7864	14.103	49.1452	42.4542	9.31482	16.3129	53.9934	66.0193	67.2027	1.29e-09	5.32e-10	5.48e-06	8.85e-07	0.150469	0.25963	0.295194	0.00168056	0.00397566	SU
1416482_at	Ttc3	707.487	1335.61	1264.04	661.269	546.543	977.499	1228.3	1348.96	632.096	566.037	70.0911	207.997	229.585	83.9822	33.1272	166.014	279.116	352.01	137.308	77.5519	0.000979	3.89e-06	0.118	0.0094	0.055871	0.945142	0.652692	0.455343	0.49997	SU
1416483_at	Ttc3	2244.28	3392.54	4295.47	2064.96	1883.14	2465.55	3417.84	4593.23	2263.88	1930.13	83.0835	382.121	225.177	400.159	66.3533	270.579	171.72	333.598	69.8475	84.1951	1.06e-06	3.98e-09	0.187	0.00253	0.360439	0.840418	0.391158	0.577856	0.538001	SU
1416484_at	Ttc3	1560.43	2510.5	3134.53	1575.83	1421.35	1446.75	2644.18	3468.69	1301	1358.01	79.9824	370.545	311.795	105.553	129.007	149.693	526.605	421.215	105.637	216.372	2.57e-05	1.5e-07	0.932	0.635	0.92706	0.807373	0.500169	0.0804876	0.480848	SU
1416485_at	Gm10171 /// Timm23	7200.63	6097.79	6097.34	4994.43	5888.54	7404.29	6069.6	5533.79	4531.58	6155.49	236.12	337.639	373.645	49.1312	277.643	114.904	201.387	300.441	140.334	454.788	0.00842	0.00297021	1.24e-06	0.00186	0.765205	0.873689	0.879133	0.0366087	0.838527
1416486_at	Aimp1	3419.7	4159.63	4074.49	3511.84	4367.36	3499.35	3990.61	3770.88	2413.27	3176.17	117.912	102.881	152.018	272.588	154.019	155.665	107.023	263.604	115.804	156.161	0.000671	0.00418384	0.231	9.77e-07	0.711982	0.651058	0.871662	0.000149205	0.000510705
1416487_a_at	Yap1	329.085	198.214	214.563	182.054	176.112	303.108	203.094	220.062	183.178	172.939	34.897	33.3926	23.5859	26.4375	25.0031	17.3832	22.3401	25.2398	11.608	51.817	3.49e-06	3.52e-05	5.95e-08	1.59e-08	0.455081	0.856855	0.946125	0.153454	0.433097	SD	SD
1416488_at	Ccng2	1420.42	2500.22	2731.66	2062.12	1171.47	1226.13	2453.77	2505.61	2227.47	880	86.3761	117.006	60.7	182.216	38.4455	31.5213	84.0873	151.918	208.056	85.2048	4.02e-09	3.84e-10	2.94e-07	0.011	0.0915439	0.719298	0.376433	0.118033	0.0222607	SU
1416489_at	Pi4k2b	1320.27	626.136	612.514	1478.84	1347.05	1250.63	582.722	681.047	1512.78	1306	15.6299	26.706	10.0597	37.4949	60.3853	47.209	24.0954	44.1731	45.111	6.57849	6.5e-12	1.56e-11	0.292	0.967	0.559889	0.992844	0.529526	0.635503	0.653479	SD
1416490_at	Tmed6	5.39492	3.30641	4.08196	7.70403	4.56129	5.70468	8.07148	4.51295	7.68395	8.40828	4.27253	1.44242	3.48917	6.08203	4.0774	3.24371	4.80818	4.3297	0.960772	5.75835	0.67	0.907837	0.164	0.916	0.371929	0.372131	0.847374	0.303428	0.896911
1416491_at	Numbl	248.03	284.179	221.727	301.337	258.322	216.017	297.006	259.807	316.315	266.041	26.8881	17.6432	49.0683	46.6319	21.2598	50.5151	24.0303	55.0279	27.9266	48.1729	0.0382	0.999684	0.0071	0.0102	0.91077	0.937173	0.516658	0.542613	0.969675
1416492_at	Ccne1	830.228	126.339	113.63	169.191	177.696	887.41	163.772	166.758	331.192	154.104	34.5429	21.9496	17.0601	23.0736	26.0233	50.8558	25.8103	22.5481	33.0273	9.09622	2.56e-13	2.02e-13	1.05e-12	1.06e-12	0.0652751	0.130571	0.291506	0.000290614	0.598552	SD	SD				2
1416493_at	Ddost	4681.51	3433.22	3122.62	4290.05	4774.55	4335.44	3359.81	3232.13	4920.85	4721.43	98.4238	115.886	71.1076	42.6843	165.63	179.977	128.921	153.099	150.243	158.324	2.91e-06	1.47e-07	0.849	0.077	0.521472	0.947315	0.730934	0.0786077	0.728202
1416494_at	Ndufs5	4850.58	7787.32	8816.71	5376.71	5832.92	5494.64	7994.91	8154.47	5281.09	5858.79	48.8674	370.806	159.594	94.9954	41.4462	228.88	106.152	537.314	63.1359	247.669	1.18e-08	6.54e-10	0.000378	0.000132	0.188844	0.961957	0.700002	0.594713	0.996163	SU
1416495_s_at	Ndufs5	5052.34	7792.4	8998.04	5779.69	6110.2	5476.37	7850.13	8123.98	5545.72	6015.09	150.902	398.17	537.659	294.175	340.503	462.978	135.413	463.609	431.067	192.64	2.09e-07	1.66e-08	0.00185	0.000346	0.336954	0.929667	0.929093	0.131033	0.663884	SU
1416496_at	Mrfap1	11576.1	11806.7	12412.5	12390.6	12862.7	10924.2	12073.7	11241.6	13404.7	13310.1	720.304	264.925	366.984	457.952	227.024	269.392	247.796	568.713	387.893	415.933	0.0608	0.0745904	0.000218	0.00113	0.686017	0.839641	0.736205	0.205451	0.219123
1416497_at	Pdia4	1328.59	1013.81	904.961	999.606	1116.7	1108.78	968.511	992.701	1120.25	1060.28	242.78	65.872	67.8472	62.1564	82.2483	88.348	6.34965	59.0512	75.5913	104.141	0.0536	0.000135101	0.0108	0.139	0.482461	0.859728	0.471936	0.410583	0.47821
1416498_at	Ppic	5929.96	6244.41	6485.9	9247.32	9376.01	5632.27	5740.65	6356.53	8539.38	9116.53	243.806	133.226	115.921	224.419	206.233	89.2369	154.952	199.701	185.219	264.045	0.247	0.108592	2.52e-09	6.4e-09	0.616232	0.419093	0.998539	0.246836	0.875753		SU
1416499_a_at	Dctn6	4299.63	6784.63	6645.24	6027.93	6037.04	4158.97	6777.26	6702.24	6178.04	5946.48	557.728	725.32	278.316	934.936	374.564	426.097	604.702	1011.37	946.986	830.845	0.000108	2.15e-05	0.000104	0.000982	0.557429	0.882589	0.960503	0.524039	0.96438	SU
1416500_at	Sacm1l	2104.02	2079.45	2539.32	3478.37	3768.8	1881.26	2104.71	2634.34	3230.49	3489.33	139.294	150.494	220.714	167.483	104.063	88.5487	94.9762	323.763	137.503	200.316	0.43	0.000704423	4.5e-09	9e-10	0.62983	0.970752	0.934268	0.430498	0.323938		SU
1416501_at	Pdpk1	1251.67	1770.96	1903.59	1307.28	1623.75	1528.25	1777.85	1922.76	1162.63	1409.55	65.7053	285.187	90.7918	77.3392	20.171	43.1036	74.544	269.863	17.0362	130.595	2.1e-05	2.78e-06	0.274	0.00088	0.0305105	0.984653	0.875332	0.0322711	0.421128
1416502_a_at	Preb	1273.66	2053.35	1692.82	1067.31	884.287	1206.48	2113.69	1695.03	1212.93	1044.84	37.3995	175.565	105.641	48.9407	120.259	70.6295	159.068	140.032	18.5041	40.2431	9.25e-08	4.83e-06	0.00921	1.32e-05	0.82495	0.801983	0.896605	0.161025	0.162838
1416503_at	Lxn	994.685	523.988	680.056	6329.15	4746.7	907.046	622.245	755.804	5990.68	5711.97	107.434	63.1554	24.6323	286.076	100.684	29.659	59.1661	67.1844	590.944	568.514	3.39e-08	6.21e-05	7.7e-15	4.59e-14	0.709569	0.216801	0.389713	0.0213212	0.10255	SD	SU
1416504_at	Ulk1	55.5184	66.4999	49.6958	22.1619	22.5394	37.6238	44.0832	46.4467	43.7402	41.1299	53.5957	15.4481	21.488	15.3452	4.48006	30.6648	13.8941	7.78536	23.0719	26.8069	0.865	0.674508	0.893	0.19	0.889963	0.97449	0.981734	0.740212	0.807072
1416505_at	Nr4a1	297.606	598.672	938.553	783.611	547.175	282.509	655.246	882.038	711.989	1255.34	52.5488	73.0962	41.253	43.3799	22.4198	20.6958	30.4027	31.3219	22.7364	178.626	9.4e-09	1.06e-11	2.32e-10	1.98e-07	0.636707	0.634324	0.44513	0.357226	3.05e-05	SU	SU				3
1416506_at	Psma6	7699.3	7537.81	7555.75	7197.32	8313.13	7851.89	7712.54	7351.91	6511.79	7514.05	323.525	134.046	718.013	422.685	174.579	653.096	366.966	317.266	317.351	382.974	0.486	0.0931485	0.125	0.41	0.857685	0.920017	0.913153	0.095426	0.146731
1416507_at	Cnpy2	291.008	562.834	466.16	409.164	258.805	272.853	447.273	381.614	459.853	348.968	63.5393	42.3146	33.699	7.20266	11.9119	30.0608	110.623	90.3283	70.7934	21.8193	1.48e-05	0.000777336	0.0221	0.00674	0.281342	0.831294	0.671094	0.0527122	0.000787186	SU
1416508_at	Med28	3980.53	4008.72	4550.27	3644.28	3793.24	4257.57	3883.47	4321.37	3907.98	3725.61	138.793	364.765	175.438	295.147	143.38	350.529	204.711	215.96	215.309	220.78	0.982	0.02732	0.0369	0.653	0.366417	0.97168	0.934325	0.355497	0.724488
1416509_at	Tm9sf3	4321.37	4275.03	4000.2	3269.42	3197.4	4063.39	4627.9	4228.81	3785.43	3565	241.245	38.843	34.7892	155.341	77.8073	211.061	133.867	187.644	93.9913	54.1665	0.3	0.477938	0.000145	9.44e-05	0.711114	0.801005	0.587926	0.0407562	0.175976
1416510_at	Mrpl4	1676.65	1487.35	1472.29	1648.53	1950.59	1596.08	1535.31	1377.35	1451.25	1616.55	12.4089	19.1018	53.3221	75.3366	70.7296	74.7134	63.0942	20.8954	46.212	66.5183	0.0106	0.0238657	0.707	0.00251	0.9927	0.813197	0.523382	0.0911669	0.0117876
1416511_a_at	Cdc42ep4	243.425	151.693	141.16	176.584	145.694	243.775	142.717	158.643	194.875	176.133	42.6519	19.2696	21.7771	10.9425	20.7791	31.9238	28.3017	25.422	33.0533	14.2845	1.67e-05	0.000876649	0.00124	0.000121	0.723716	0.803423	0.892343	0.03858	0.374689	SD	SD
1416512_at	Nubp2	1046.63	705.58	809.573	776.481	648.261	1007.72	680.747	877.147	823.845	695.737	84.6739	29.1267	106.586	35.5498	32.0493	18.422	49.1447	80.4008	43.1778	41.4463	5.05e-07	0.000235687	4.47e-06	1.67e-07	0.785904	0.816134	0.990293	0.0884876	0.144707
1416513_at	Lamb2	350.749	550.364	444.127	1856.52	1744.3	383.216	549.675	400.06	2161.05	1942.32	32.8751	32.0959	12.7326	162.714	108.124	24.8152	18.2974	23.4009	417.313	168.292	1.28e-06	0.000131162	3.26e-13	3.7e-13	0.183854	0.908139	0.277437	0.517186	0.428519		SU
1416514_a_at	Fscn1	19734.3	10694.9	10390.9	14265.4	13080.3	19714	11795.8	10839.6	15790	13538.6	2161.57	410.858	215.282	659.175	347.875	570.207	452.467	397.148	401.887	293.102	2.15e-09	2.37e-10	9.18e-05	2.43e-07	0.726374	0.909561	0.322843	0.487418	0.589375	SD
1416515_at	Fscn1	244.037	81.6064	74.6532	130.103	89.05	326.206	94.5735	93.0493	177.706	118.165	28.2356	10.8985	14.8584	8.21479	16.0413	31.9417	12.5657	14.6568	8.99701	23.7982	7.24e-11	2.54e-11	2.07e-08	3.99e-10	0.0847587	0.347568	0.24188	0.0208874	0.0921671	SD	SD
1416516_at	Fscn1	160.943	56.2746	21.1688	104.163	63.1644	137.799	41.5791	47.8887	106.023	87.6306	37.1834	3.09594	6.69474	22.96	26.5207	15.7542	21.8706	35.3629	24.7818	20.8242	1.84e-05	2.92e-05	0.0129	4.87e-05	0.448793	0.907075	0.679486	0.477844	0.505868	SD	SD
1416517_at	Pnpla6	332.706	251.684	283.306	304.52	236.804	341.999	307.492	262.217	346.027	224.77	31.5472	15.9416	13.4989	17.7848	22.501	7.30694	20.3578	13.9778	66.592	21.7616	0.00713	0.173539	0.78	0.00133	0.143312	0.207402	0.589811	0.565601	0.587065
1416518_at	H1foo	4.69884	5.99003	4.67527	5.75751	3.96984	4.95523	7.27639	6.21535	4.416	6.49251	1.91918	3.45259	1.02026	1.88471	1.42707	0.605981	4.8403	2.98171	1.01675	0.63965	0.624	0.982462	0.79	0.254	0.178729	0.776824	0.853538	0.409328	0.368084
1416519_at	Gm13611 /// LOC100048508 /// Rpl36	21803.4	18855.4	19623.7	17940.2	22273.1	21696.2	20148.7	18915.8	15188.5	19479.2	1510.3	1587.5	749.563	818.487	973.717	957.974	1493.71	1767.03	765.126	703.625	0.398	0.136614	0.193	0.029	0.457385	0.974207	0.854708	0.00888338	0.0658953
1416520_x_at	Gm13611 /// Gm4604 /// LOC100048508 /// Rpl36	12019.8	9980.13	10442	9310.66	12425.6	11748.2	10064.7	9893.89	7653	10138.3	658.28	675.388	580.602	604.248	555.278	819.714	175.331	1128.36	779.769	691.184	0.015	0.00215147	0.00236	0.0124	0.402665	0.894607	0.894493	0.00584397	0.0138208
1416521_at	Sepw1	357.623	406.934	364.302	598.011	629.584	376.667	370.823	388.523	485.214	533.326	39.4933	50.4246	19.2065	28.78	76.3462	32.9216	31.4342	3.51105	24.9572	33.1245	0.0496	0.222918	8.06e-06	1.49e-06	0.990037	0.98686	0.752741	0.0534355	0.295441		SU
1416522_a_at	Grcc10	2441.32	2921.15	3554.12	4273.61	4235.83	2365.77	3175.22	3740.15	4356.62	4352.55	79.3744	25.0038	142.169	246.581	184.765	72.0774	111.429	289.3	320.822	126.81	0.000146	1.95e-07	1.23e-09	1.38e-09	0.766852	0.610394	0.592107	0.595864	0.592708		SU
1416523_at	Rnase1	45.0275	52.9692	237.001	22.8869	12.4126	23.2267	39.2885	104.039	15.5064	21.4879	7.3712	18.2842	39.3694	19.0506	7.52246	12.2487	5.3969	12.9693	14.581	23.4911	0.279	1.57e-11	0.0621	0.56	0.514971	0.946065	0.00112422	0.972288	0.299959	SU		3
1416524_at	Spop	3919.33	4429.17	5906.29	4827.14	4156.86	3815.34	4023.99	5161.05	5265.66	4921.24	137.875	368.47	457.098	256.923	201.267	158.734	304.303	270.496	250.567	255.321	0.0177	1.08e-06	0.00186	0.076	0.525176	0.471943	0.410387	0.325141	0.205032
1416525_at	Spop	2000.3	2321.15	2928.61	2760.21	2677.98	1637.77	2015.26	2850.55	2504.06	2822.44	73.8801	171.779	250.386	134.537	269.919	279.875	78.4712	587.27	249.324	169.552	0.0607	3.92e-06	0.00702	0.00289	0.169124	0.469923	0.51982	0.926892	0.246387
1416526_a_at	Park7	4873.71	4787.29	4869.07	4829.69	4953.22	5485.74	4827.9	4566.18	4970.28	5058.26	260.494	447.225	186.646	336.738	108.045	192.416	202.674	252.123	323.119	461.498	0.727	0.382968	0.199	0.0519	0.191955	0.884227	0.641335	0.530721	0.55751
1416527_at	Rab32	349.06	293.991	468.023	314.148	317.408	156.994	172.78	426.499	108.184	124.846	35.1885	21.7553	65.03	23.5075	46.2029	35.998	32.5283	86.716	25.1298	16.6481	0.255	0.000134207	0.00155	0.0025	0.00193517	0.0221644	0.270721	7.62e-05	4.74e-06			1		7
1416528_at	Sh3bgrl3	4342.9	2634.81	2811.74	6126.36	5103.88	4611.7	2832.29	3446.6	7806.1	6111.19	324.108	7.46733	112.809	596.294	195.699	139.9	88.7588	162.124	308.702	305.812	1.38e-07	3.7e-06	6.59e-07	0.000322	0.657464	0.211336	0.0828993	0.00566109	0.134994	SD
1416529_at	Emp1	13484.9	5638.05	7590.8	13020	12183.3	12239.2	6023.29	7625.84	13936.4	13321.1	1364.97	378.41	375.124	581.997	812.829	231.124	628.897	689.762	1120.82	555.892	1.54e-08	3.43e-07	0.0543	0.581	0.318791	0.888622	0.315779	0.700991	0.370154	SD
1416530_a_at	LOC100045567 /// Pnp	3383.97	1071.46	1445.06	4348.86	3866.3	3178.74	997.693	1694.39	5980.05	5170.38	108.834	173.166	61.4542	257.013	31.7521	258.13	75.0907	62.7024	105.252	106.354	5.4e-12	3.53e-10	3.22e-05	0.0235	0.540502	0.579463	0.577036	0.00186738	0.000556955	SD
1416531_at	Gsto1	6380.56	3070.83	3807.01	3648.51	6586.27	6097.88	3324	3872.67	2183.79	4968.82	304.575	95.7697	31.6662	133.539	149.505	257.53	256.928	177.124	194.374	673.394	5.86e-11	5.09e-09	5.79e-09	0.037	0.718811	0.33096	0.656349	6.92e-05	0.00745629	SD				2
1416532_at	Trrap	1178.9	860.28	795.85	1053.86	858.166	1464.09	957.164	775.12	1043.03	912.868	102.474	43.6294	236.419	26.1805	29.2336	32.5776	85.357	29.2822	73.4874	55.8101	5.53e-05	2.15e-08	0.126	1.35e-05	0.0182482	0.487095	0.48526	0.953608	0.500607
1416533_at	Egln2	791.886	760.207	786.036	717.89	740.839	743.728	790.352	761.637	833.376	693.734	24.6445	63.6407	71.6473	33.9422	25.1495	47.5713	9.06178	48.45	65.8494	17.5949	0.388	0.205333	0.599	0.636	0.867143	0.660013	0.655598	0.542897	0.188561
1416534_at	Dpf2	1381.64	1311.91	1188.1	1562.28	1785.2	1350.81	1369.4	1233.45	1249.82	1559.57	143.453	38.8127	59.2003	91.6033	34.9901	43.8842	14.4892	124.493	118.111	113.167	0.654	0.0668896	0.00652	6.44e-06	0.666631	0.800801	0.99377	0.00497044	0.0763603
1416535_at	Mcrs1	1422.08	1396.55	1336.11	1027.69	1000.24	1700.25	1348.24	1233.49	1079.6	1045.42	57.6668	158.001	51.0733	106.364	91.0407	140.546	176.334	28.2509	14.8559	62.9821	0.73	0.127744	9.6e-07	1.77e-06	0.0937418	0.937617	0.469717	0.949474	0.43829
1416536_at	Mum1	1219.18	614.708	511.904	728.625	668.812	1173.71	620.689	540.544	784.421	677.83	38.5335	42.7504	44.9239	31.2082	63.3661	21.9765	26.9565	44.7015	34.2192	32.9643	4.24e-08	2.96e-09	9.05e-07	1.11e-07	0.466202	0.542879	0.839162	0.315429	0.739572	SD	SD
1416537_at	Creld1	319.953	1156.3	632.844	431.004	365.737	328.148	1038.56	625.088	467.057	335.69	69.9793	42.3818	38.5883	49.4168	52.2682	45.7472	62.1611	33.7535	28.9178	7.87954	1.03e-12	4.16e-10	8.57e-05	0.0367	0.587258	0.785152	0.777133	0.508926	0.186059	SU
1416538_at	Siae	18.5481	35.3825	43.8586	41.2281	34.221	11.7994	36.1597	37.1137	23.8707	27.0254	15.1418	3.96693	13.5787	7.57864	5.17178	7.60697	12.9229	15.1195	6.14214	5.43791	0.753	0.181668	0.167	0.0989	0.188551	0.870597	0.830108	0.65738	0.307364
1416539_at	Siae	19.3185	16.0246	19.4164	24.1563	20.6292	5.08287	18.0574	4.41224	15.942	10.5563	14.46	11.0742	21.3246	7.19369	16.3401	5.71778	2.19665	1.12573	9.42919	4.1789	0.996	0.950607	0.176	0.713	0.13905	0.848126	0.793307	0.248361	0.636317
1416540_at	Hgs	698.227	762.574	704.735	764.953	714.054	825.271	860.159	692.068	696.513	647.885	33.9508	118.418	38.8355	80.1915	53.5877	75.1739	67.574	13.8564	9.69097	98.37	0.912	0.0476698	0.522	0.0696	0.124725	0.636319	0.980979	0.549579	0.977321
1416541_at	Clpb	537.312	759.482	722.182	574.708	755.684	574.273	713.026	695.446	634.227	652.207	14.5517	81.5103	73.4519	21.9879	47.6283	72.1092	34.478	92.3479	24.0544	12.4689	4.98e-05	8.2e-06	0.39	1.13e-05	0.282004	0.885288	0.230659	0.724245	0.0150841
1416542_at	Phf1	259.161	409.257	339.908	443.321	323.19	213.538	401.577	371.775	348.056	342.536	13.6872	20.1938	64.4367	86.1667	38.8202	10.0508	20.3906	53.5537	42.9046	51.3242	5.68e-05	0.012313	2.5e-07	0.0024	0.520692	0.818789	0.933912	0.484	0.358594
1416543_at	Nfe2l2	3886.56	3943.18	4573.95	6007.66	6647.3	3397.42	3842.57	4329.87	4920.14	6964.78	104.421	91.1312	119.88	104.096	70.8449	227.443	191.979	94.7892	366.773	90.4188	0.724	0.00582281	3.74e-08	3.85e-09	0.207558	0.988002	0.70521	0.00518615	0.508481		SU
1416544_at	Ezh2	3632.69	834.887	812.538	1069.44	1012.5	3721.01	954.761	888.151	1563	700.34	138.923	71.4899	42.9607	116.31	57.381	256.096	38.4595	109.93	71.8646	41.3523	6.67e-14	8.8e-14	8.81e-13	4.59e-13	0.336682	0.549756	0.575131	0.000637706	0.000694598	SD	SD
1416545_at	Zdhhc7	674.484	582.968	581.173	732.857	610.138	674.151	701.108	575.018	814.974	689.507	52.8258	90.1729	73.9776	11.6643	24.6206	40.9619	31.6592	90.9509	107.839	61.4475	0.0125	0.032799	0.831	0.00202	0.400611	0.906928	0.672253	0.197415	0.706149
1416546_a_at	Rpl6	21778.7	18230.5	19718.3	17500.6	20678.9	20975.8	17858.8	18024.6	16574.5	19398.3	1374.83	2001.7	1818.61	1731.68	1284.81	764.741	234.521	3063.66	1257.42	1775	0.0028	0.0138464	0.257	0.114	0.852738	0.947007	0.940575	0.0282058	0.175264
1416547_at	Ndufb3	3183.74	4210.01	5169.13	3550.69	3304.45	3229.53	4358.95	4848.65	3649.08	3465.46	94.4185	214.669	133.777	67.5406	53.683	59.7273	19.5944	272.215	183.238	70.6253	3.65e-06	1.16e-08	0.019	0.916	0.805223	0.756621	0.715707	0.786787	0.755722
1416548_at	Slc35b4	508.091	284.57	321.661	617.908	500.919	562.563	280.432	299.711	713.443	588.875	37.4503	10.8225	10.2032	61.5212	59.5329	20.5182	24.0082	11.8196	47.6972	40.205	2.08e-08	4.98e-07	0.0407	0.536	0.0802376	0.907369	0.999897	0.019634	0.0430116	SD
1416549_at	Slc35b4	496.525	288.202	346.509	628.721	511.651	495.438	332.189	350.474	721.509	609.953	16.8643	7.84423	15.2223	22.1605	7.85494	4.0253	37.4416	54.2256	70.61	48.6142	5.05e-08	6.33e-07	6.65e-06	0.0767	0.220178	0.714152	0.555687	0.399942	0.0651229	SD
1416550_at	Slc35b4	307.395	205.857	213.967	388.708	332.849	268.143	183.306	235.577	439.444	412.737	45.9199	32.4909	29.8226	37.9851	15.2854	27.2105	5.3143	15.3124	11.298	22.19	3.99e-06	0.000160812	0.115	0.774	0.80102	0.832112	0.576518	0.51788	0.0394166
1416551_at	Atp2a2	2139.13	11510.3	14040.4	1654.92	1466.2	2185.52	12476.5	11486.1	1960.58	1479.87	152.047	940.479	633.428	145.645	17.2556	184.336	387.077	820.615	94.9704	139.372	8.7e-15	3.73e-15	0.00535	5.93e-05	0.597113	0.704807	0.0960067	0.0902372	0.77141	SU
1416552_at	Dppa5a	73.6981	54.6067	56.3679	81.4476	69.1103	64.8587	58.5571	67.7684	93.6596	67.8598	19.6564	1.36657	4.89628	13.1641	16.7323	10.2196	14.9173	13.0247	14.0939	3.5333	0.21	0.233658	0.557	0.488	0.886183	0.882174	0.929894	0.659816	0.57178
1416553_at	Stra13	388.418	312.403	451.236	402.304	355.034	462.876	338.704	419.622	600.64	481.064	16.037	54.8059	13.2185	37.3248	65.3895	24.1386	43.4706	49.4486	37.5644	27.1091	4.62e-06	0.582611	0.73	0.0837	0.491844	0.501363	0.959044	0.00310018	0.0111855
1416554_at	LOC100048338 /// Pdlim1	5605.38	3888.28	4152.47	1460.99	1596.27	6837.54	4195.48	3869.62	2599.44	2816.57	274.679	322.277	350.788	42.4948	200.684	194.614	61.3328	154.535	28.7436	216.456	7.27e-07	2.57e-06	3.26e-13	2.52e-13	0.0182212	0.470909	0.593822	9.22e-05	7.17e-05		SD				5
1416555_at	Ei24	2272.54	3532.2	5212.12	2199.82	2457.49	2168.36	3532.35	4403.39	2499.25	2364.01	50.1421	112.166	65.1352	70.8436	108.63	54.5797	210.933	180.793	72.909	101.042	2.62e-07	9.83e-11	0.552	0.0878	0.753639	0.938347	0.0950714	0.194853	0.541984	SU
1416556_at	Tspan31	4066.71	3944.61	4374.01	4929.05	5012.6	4746.57	4183.85	4397.78	5841.94	5270.12	393.055	108.971	310.885	178.664	743.996	89.9979	103.855	248.535	159.278	302.637	0.867	0.0573854	0.000528	5.73e-05	0.0441238	0.813978	0.999897	0.0128919	0.9054
1416557_a_at	Eftud2	2372.6	1314.24	1051.92	1194.73	1306.26	2374.84	1314.72	1022.84	1165.93	1216.5	236.535	110.16	77.648	130.979	66.7711	144.342	73.7656	69.0561	166.734	46.5996	2.25e-07	1.52e-07	4.81e-08	3.85e-07	0.380501	0.936434	0.744217	0.906524	0.359406	SD	SD
1416558_at	Melk	1547.26	89.5986	156.968	158.805	56.1625	1428.11	187.959	218.926	605.49	76.6093	97.0956	7.78443	10.9927	26.3937	18.3471	54.6879	38.3277	14.3968	23.4139	15.3484	1.99e-13	1.4e-12	1.03e-12	4.59e-14	0.891865	0.00248183	0.113646	2.12e-06	0.914594	SD	SD		2		2
1416559_at	Rrp8	853.069	452.542	446.19	556.613	685.163	890.92	459.541	435.465	480.174	796.958	47.3067	26.3264	16.2146	12.9595	34.5596	65.8549	58.5556	33.3162	34.0001	40.5265	2.26e-08	9.11e-08	9.44e-06	0.00688	0.366954	0.959266	0.876194	0.014874	0.0271207	SD
1416560_at	Slc13a3	16.652	17.247	11.2285	22.3778	13.2158	32.2466	22.8613	17.5255	10.3666	9.7355	11.0572	9.58413	10.2338	14.3631	5.5619	13.9484	11.0881	6.66938	10.9292	11.1465	0.638	0.014328	0.0586	0.0365	0.120724	0.727478	0.983599	0.651996	0.937586
1416561_at	Gad1	13.216	14.4932	6.55127	10.764	11.4452	3.09758	11.9103	10.3495	12.9755	8.56916	7.6587	4.10974	5.44673	1.68636	1.44551	2.85884	7.98206	5.26943	6.67685	7.00413	0.0602	0.00242543	0.104	0.00658	0.28019	0.961601	0.830091	0.741187	0.584329
1416562_at	Gad1	36.7313	30.3887	27.7797	32.805	25.9278	21.4262	24.5288	19.5252	15.9632	11.6212	25.5406	16.8053	17.2214	10.3138	18.1349	8.58609	22.9151	10.7712	12.8982	2.50611	0.658	0.397497	0.465	0.237	0.61936	0.908498	0.990749	0.920222	0.141189
1416563_at	Ctps	2779.21	1319.26	990.504	1222.04	1646.6	3266.21	1325.33	1091.24	1027.56	1705.68	254.553	19.6009	60.2622	44.8743	42.994	9.33375	87.1445	188.745	58.8997	197.837	2.35e-10	5.66e-12	1.23e-10	2.32e-08	0.209482	0.991169	0.95031	0.012571	0.721017	SD	SD
1416564_at	Sox7	20.7347	15.9422	10.5816	11.0544	6.43318	8.86202	22.804	20.3019	11.3307	15.8361	4.755	7.40297	8.33028	7.96503	3.64908	4.96916	18.557	8.86183	10.7276	9.53725	0.314	0.199429	0.132	0.41	0.104367	0.837009	0.91231	0.917732	0.790172
1416565_at	Cox6b1	7177.61	8171.24	9553.33	5459.01	5935.69	7581.33	9072.62	9165.12	5910.83	5643.77	158.429	198.712	17.8567	320.071	159.181	229.187	248.608	504.87	149.458	123.787	0.00095	8.77e-07	2.89e-05	7.34e-05	0.224763	0.625059	0.682215	0.435566	0.654671
1416566_at	Strap	4738.33	3595.41	3969.84	3372.63	3954.07	4764.74	3578.76	3837.06	3076.58	3932.71	38.6817	19.2349	136.633	108.168	159.708	219.305	185.08	107.688	179.03	103.33	2.54e-06	0.000864444	1.67e-06	0.000692	0.724321	0.954039	0.976021	0.179186	0.760607
1416567_s_at	Atp5e	4349.01	6147.84	6923.37	4719.05	5635.47	4556	5956.13	6193.17	4563.75	4840.8	156.874	323.111	217.073	242.069	148.234	48.9499	214.312	457.114	290.024	131.727	2.62e-06	4.17e-08	0.00508	1.55e-05	0.685766	0.804992	0.453888	0.368433	0.0177029
1416568_a_at	Acin1	1511.52	885.355	924.306	787.433	854.174	1647.37	952.92	923.087	774.893	818.445	66.2504	107.665	46.972	117.702	70.9606	114.641	150.277	78.3666	50.1626	63.2125	9.58e-05	0.000135304	1.73e-06	2.81e-05	0.0917183	0.876082	0.96778	0.93676	0.483157	SD	SD
1416569_at	Actl6a	3361.71	1836.71	1682.08	1885.67	1985.33	3331.79	1965.83	1826.49	1712.65	1799.62	170.17	77.4274	107.674	37.9006	76.2724	225.455	136.927	36.9381	70.7054	68.8769	1.72e-08	5.41e-09	1.48e-08	1.69e-07	0.757551	0.710766	0.806148	0.57097	0.042425	SD	SD
1416570_s_at	Gfm1	1681.45	1132.44	1017.19	913.884	1076.49	1537.6	1124.13	1067.13	799.243	980.702	138.701	120.012	77.8958	35.7532	76.1717	116.386	77.2517	38.2886	37.0814	80.4931	1.58e-08	9.72e-09	2.33e-11	1e-09	0.825819	0.572411	0.729491	0.321778	0.324913	SD	SD
1416571_at	Traf4	169.115	367.98	228.049	81.6898	95.0562	155.963	404.846	278.48	59.8491	70.2866	21.8987	19.4014	9.66324	15.761	23.4901	14.4258	26.9544	11.221	9.57576	23.8231	4.45e-09	2.95e-06	1.45e-05	2.24e-05	0.54749	0.619014	0.863435	0.0817005	0.00886063	SU	SD
1416572_at	Mmp14	473.833	482.399	729.636	816.756	618.524	485.725	402.843	850.127	873.951	730.721	6.12897	94.8633	96.6316	123.344	31.613	45.3019	61.0665	151.955	78.8072	156.681	0.383	0.00154632	0.000664	0.147	0.852343	0.79263	0.869392	0.492513	0.468905
1416573_at	Pofut2	635.724	515.869	506.163	1118.84	971.705	615.355	456.494	486.362	1314.58	1178.96	35.0018	48.6864	56.6948	91.1328	36.1098	35.0124	21.9017	40.1163	21.464	106.256	0.00271	8.78e-05	2.26e-07	1.78e-06	0.943611	0.438023	0.82077	0.0802475	0.0351839		SU
1416574_at	Tox4	752.734	1152.21	1034.09	842.235	797.831	783.854	1121.36	1044.08	825.787	910.159	25.6779	53.6532	30.1486	33.4005	37.6324	22.3034	32.4268	31.7006	18.9372	52.4351	2.77e-06	5.14e-06	0.201	0.415	0.843232	0.663569	0.650688	0.474667	0.672536
1416575_at	Cdc45	808.111	163.175	237.152	210.268	130.591	738.068	239.114	194.506	299.484	128.617	45.2898	22.2562	17.3298	28.8941	48.3197	69.096	42.5977	48.4491	19.5027	19.3569	1.1e-12	9.97e-12	1.64e-12	4.12e-13	0.872282	0.125658	0.903806	1.23e-05	0.923278	SD	SD
1416576_at	Socs3	416.825	374.831	464.354	469.921	441.604	327.117	356.698	529.943	431.909	578.565	49.0353	32.5062	20.3264	40.1682	19.2869	19.6498	48.2894	84.2945	48.7476	87.034	0.236	4.49e-05	0.0928	0.143	0.0367331	0.977115	0.443558	0.866276	0.0213203
1416577_a_at	Rbx1	8022.13	8755.5	9178.7	7988.12	8383.69	8082.11	8705.1	9316.96	8259.17	8055.19	161.769	364.48	288.087	403.631	506.02	199.802	461.498	234.124	626.382	321.315	0.78	0.187993	0.461	0.441	0.922457	0.821406	0.751605	0.869107	0.765389
1416578_at	Rbx1	3549.42	2849.54	2652.16	2848.52	2946.17	4082.84	3113.19	2847.24	2977.23	2838.28	404.331	131.185	97.4342	53.8911	240.67	461.942	485.377	79.8768	75.3926	48.7038	0.295	0.00810622	0.00069	0.0208	0.110456	0.936884	0.772429	0.868738	0.0724512
1416579_a_at	Epcam	14.9464	5.95524	5.05064	6.9014	3.94911	17.3635	6.49021	8.10905	6.03959	12.2715	11.6687	0.514761	1.34717	0.874206	0.509398	10.0068	1.77916	0.559225	2.40775	4.3265	0.204	0.964196	0.556	0.612	0.69988	0.296106	0.79882	0.774928	0.232205
1416580_a_at	Stub1	5312.23	4922.84	4386.89	5145.66	4932.97	5381.23	4775.45	4193.81	6340.66	4883.16	80.2614	477.653	279.51	555.433	188.146	193.024	210.289	482.739	336.111	190.698	0.00212	4.23e-06	0.0604	0.173	0.909427	0.879438	0.846423	0.154535	0.13419
1416581_at	Wdr5	1609.1	1258.74	1128.88	1265.51	1411.21	1654.5	1290.42	1023.33	1113.66	1413.7	37.804	104.765	15.6441	47.3025	39.3619	44.2391	41.2931	35.666	57.2433	61.7317	2.22e-05	1.03e-06	1.25e-05	0.0143	0.499771	0.908257	0.395701	0.215598	0.929345
1416582_a_at	Bad	834.276	527.713	576.148	763.513	802.766	1257.64	573.753	845.642	1162.6	880.921	58.4351	6.51598	96.3656	110.56	113.438	100.305	92.6254	51.5767	78.3582	83.0546	0.000572	0.0318597	0.0227	0.00222	0.851248	0.76281	0.846766	0.00611119	0.0790518
1416583_at	Bad	1176.59	812.554	1022.61	1145.77	916.579	1333.81	945.772	1115.16	1370.52	950.823	222.172	137.502	68.4744	90.2459	131.874	93.2992	23.2362	66.7704	63.2966	76.2508	0.000146	0.262691	0.0824	0.00838	0.716459	0.351373	0.564994	0.0138347	0.732041
1416584_at	Man2b2	51.7369	80.2697	80.079	109.571	132.374	38.8048	76.0731	71.9667	130.353	182.079	12.2833	26.0865	21.0385	28.2868	35.6563	9.99205	10.3882	10.8244	18.985	22.8999	0.0228	0.035707	0.000642	4.46e-05	0.794544	0.436203	0.708832	0.977516	0.739386		SU
1416585_at	Ruvbl1	2118.75	1302.35	1146.16	1129.98	1366.28	2199.72	1438.54	1168.36	924.463	1266.72	147.912	26.1049	48.2862	55.5288	20.7055	65.8209	48.6681	30.3482	10.3323	159.262	7.8e-08	1.17e-08	4.05e-09	2.08e-07	0.672218	0.261932	0.987967	0.00993111	0.39554	SD	SD
1416586_at	Zfp239	347.199	201.473	235.258	337.503	303.543	289.774	213.649	209.474	377.695	311.996	12.7159	21.6091	26.7513	35.8446	29.2168	11.8665	18.7409	4.33072	11.0117	11.6359	1.32e-07	1.46e-06	0.0697	0.00864	0.466202	0.939778	0.694571	0.0842711	0.33757	SD
1416587_a_at	Xrcc1	900.448	682.972	574.084	731.74	743.925	855.405	654.432	552.592	731.496	670.814	58.5279	39.5238	9.1547	77.5613	25.9849	188.913	24.9923	38.702	26.3814	41.9862	2.63e-05	6.65e-07	0.000131	0.000105	0.21497	0.763911	0.625642	0.933089	0.49762
1416588_at	Ptprn	170.092	36.908	55.02	28.0086	11.6492	149.265	39.6952	27.617	114.121	10.5454	17.2119	17.1575	39.3987	18.9741	0.994582	17.3883	37.053	16.7887	26.2259	2.20672	0.0003	0.000129232	4.6e-05	8.66e-05	0.151407	0.468585	0.837887	0.0239386	0.161523	SD	SD
1416589_at	Sparc	18310.6	21206.9	23522.7	28007.4	30090.7	19883.3	21110.8	21763	28155.9	29760.6	1688.84	1510.27	998.312	2086.7	1723.25	992.55	995.696	2126.34	1872.08	2561.34	0.000214	5.71e-06	1.32e-11	1.84e-10	0.113645	0.756001	0.9089	0.238926	0.0244866		SU
1416590_a_at	Rab34	3438.76	1769.27	2094.45	3819.72	3564.53	3457.32	1849.24	2203.38	4189.31	3694.42	25.9923	67.1224	50.9022	100.714	65.8328	60.1694	63.7497	124.846	151.533	48.0499	8.41e-11	1.29e-09	0.00446	0.123	0.979473	0.964482	0.546652	0.425839	0.820559	SD
1416591_at	Rab34	4228.26	2333.82	2609.73	4558.09	4434.34	4143.06	2380.44	2962.78	4913.89	4630.13	146.268	226.194	67.5982	206.853	40.6779	53.9169	82.4874	197.115	6.45604	123.252	3.29e-09	3.43e-08	0.066	0.292	0.989502	0.962967	0.347987	0.754311	0.878028	SD
1416592_at	Glrx	759.73	930.77	945.771	1431.1	906.467	552.402	791.956	941.278	1713.13	1938.44	35.1584	71.4051	38.539	64.3889	105.182	9.51473	78.731	52.7687	70.1286	113.776	0.0208	0.000700922	1.3e-08	0.00127	0.00613182	0.179829	0.860626	0.0333666	4.79e-05						3
1416593_at	Glrx	547.842	652.311	661.219	1074.55	702.395	333.713	539.836	680.282	1280.8	1481.11	21.8842	40.5793	7.14136	39.8302	88.0253	42.9668	40.5037	10.208	25.5923	47.2762	0.000622	0.000358958	6.81e-09	0.000163	0.000952304	0.198277	0.882037	0.0712073	0.000143041		SU	1		1	3
1416594_at	Sfrp1	79.617	51.3962	54.6973	45.5661	26.5007	11.712	26.8378	44.2671	92.1565	116.297	26.6467	11.3845	42.0765	26.5058	4.82419	10.0387	33.0676	17.2659	20.4977	25.1105	0.168	0.0634681	0.497	0.397	0.0541319	0.872533	0.934411	0.357623	0.00602445
1416595_at	Mrps22	1888.69	1726.92	1702.23	1068.38	1386	1856.9	1782.03	1672.62	807.118	1142.54	25.9345	97.3297	35.0041	42.1819	43.8949	53.8361	43.3175	55.2489	31.2891	101.783	0.349	0.470898	8.7e-09	3.28e-05	0.938347	0.587798	0.903715	0.00165705	0.00881371		SD
1416596_at	Slc44a4	45.4793	336.508	1112.1	33.055	30.6772	49.8022	493.715	930.998	37.0989	24.9778	33.2177	41.121	11.6216	10.7313	15.8256	31.6264	66.5217	156.471	13.7546	14.0241	7.35e-07	1.32e-11	0.0152	0.0067	0.368145	0.0278083	0.329571	0.238623	0.649326	SU
1416597_at	Hdgfrp2	413.334	385.096	311.382	374.237	408.662	403.009	382.572	308.448	310.834	329.548	49.1332	44.1361	5.07684	41.6353	9.69314	39.6237	29.232	17.8812	72.2052	23.0408	0.978	0.000750076	0.0408	0.244	0.520913	0.603706	0.880467	0.693929	0.0816213
1416598_at	Glis2	1062.39	639.556	630.718	1127.87	1127.66	936.74	702.907	698.811	1261.96	1363.63	72.5418	23.6133	22.301	49.5303	59.3305	77.2828	63.3985	35.7449	42.6631	61.4	4.13e-07	1.12e-06	0.00383	0.00874	0.335943	0.681342	0.493044	0.046536	0.00544259	SD
1416599_at	Glis2	192.331	130.355	130.484	163.6	157.985	123.648	165.668	136.257	167.841	210.062	40.6443	14.0571	30.5728	16.3369	61.9812	12.5118	18.9833	21.7367	12.6806	12.5826	0.0291	0.00402926	0.297	0.842	0.160367	0.433401	0.779207	0.608204	0.246101
1416600_a_at	Rcan1	898.505	1001.36	1247	1008.25	971.908	1078.91	1048.35	1199.94	1335.36	1125.87	17.759	22.464	37.9666	41.7319	13.8134	13.9172	76.5309	46.1004	82.5317	40.0379	6.88e-05	3.19e-07	0.000685	0.00124	0.0207015	0.713723	0.888967	0.00270133	0.106375
1416601_a_at	Rcan1	222.731	250.359	268.821	219.581	197.129	176.216	297.426	265.099	228.975	182.148	14.3489	32.9657	11.383	9.14447	16.8467	5.7209	62.4898	62.1483	39.203	22.5883	0.319	0.023243	0.449	0.421	0.131463	0.723774	0.579064	0.00364134	0.745989
1416602_a_at	Rad52	214.326	274.094	323.243	374.351	326.13	227.293	283.143	307.656	335.478	351.632	28.1023	9.39963	25.385	14.2488	10.1834	44.0764	15.7008	4.06448	55.6025	27.1201	0.000118	1.28e-07	1.72e-08	1.55e-07	0.996768	0.824702	0.369466	0.595545	0.207216		SU
1416603_at	Rpl22	17422.1	13784.9	14723.5	14119	17261.3	16529.8	14368.1	14493.3	12057.3	15071.5	1232.66	954.183	735.216	1063.24	163.911	467.915	700.26	1117.85	838.401	717.911	0.00276	0.000709631	0.0214	0.406	0.8937	0.939778	0.786955	0.0164228	0.0622234
1416604_at	Cyc1	8510.46	7639.77	6555.8	4721.87	5371.35	8421.98	8154.59	6191.74	4500.21	4768.99	699.387	517.53	479.142	167.916	142.862	423.494	321.435	212.986	45.4135	442.785	0.0285	6.08e-05	1.37e-08	1.9e-07	0.829811	0.594337	0.786516	0.184135	0.0794694		SD
1416605_at	Nhp2	6241.65	2716.99	2354.73	2001.53	3433.12	7098.26	2431.27	2301.32	1486.73	3062.08	317.272	273.215	126.084	98.2068	7.20046	311.916	63.4354	127.731	86.8564	158.618	5.37e-11	6.08e-12	2.81e-12	2.59e-09	0.108204	0.455538	0.980422	0.000447903	0.0825996	SD	SD
1416606_s_at	Nhp2	9409.45	4030.49	3553.05	3136.24	4720.31	10011.5	3687.64	3379.22	2605.73	4774.46	489.318	109.263	195.572	139.431	139.126	251.707	145.594	310.661	221.884	551.403	3.82e-12	6.21e-13	3.4e-13	1.33e-10	0.114192	0.415162	0.721441	0.00662718	0.544952	SD	SD
1416607_at	4931406C07Rik	669.817	1387.77	1442.89	1793.89	1415.5	583.374	1322.62	1360.7	1708.55	1404.08	78.5001	183.688	69.7225	96.2405	122.898	115.103	98.3607	73.807	94.5292	83.456	2.77e-10	1.91e-10	1.32e-11	2.86e-10	0.376941	0.497336	0.904862	0.366446	0.745509	SU	SU
1416608_a_at	BC004004	2663.19	4739.52	5691.07	3844	3667.23	2875.27	4517.52	4905.18	4241.25	3717.99	201.805	348.512	500.071	127.564	305.94	138.978	323.125	531.633	41.6934	189.157	3.18e-09	1.43e-10	9.81e-07	1.53e-05	0.471246	0.652614	0.373425	0.469683	0.975419	SU
1416609_at	BC004004	1606.05	2800.65	3340.6	2109.8	2008.07	1673.87	2730.95	3109.4	2468.28	2113.49	15.1184	138.898	69.6031	68.909	122.829	41.4527	88.0315	94.462	120.461	99.9136	4.63e-09	1.01e-10	5.21e-06	0.000102	0.467508	0.850099	0.60582	0.123716	0.801147	SU
1416610_a_at	Clcn3	699.58	636.848	566.611	495.116	558.113	838.131	646.431	604.605	424.087	566.411	28.1034	45.055	68.621	40.7271	61.974	67.2834	71.104	42.7862	13.2772	25.8486	0.128	0.00246868	2.88e-05	0.00464	0.0393286	0.999717	0.93479	0.00799157	0.316286
1416611_at	Scamp2	829.031	1157.55	987.999	789.171	750.899	835.07	1164.17	1036.3	866.713	659.546	42.1179	15.8832	50.0501	22.9923	33.0797	22.1645	83.4418	91.9976	9.40407	55.1457	3.2e-06	0.000236417	0.194	0.0196	0.380858	0.914311	0.739474	0.643075	0.086852
1416612_at	Cyp1b1	1769.95	1146.93	806.715	1207.09	1245.67	1303.07	710.656	812.876	1375.29	2629.81	26.1361	59.6787	36.4994	64.6919	35.975	63.4925	35.953	58.3769	123.124	258.561	6.7e-07	1.04e-09	2.63e-06	7.5e-06	0.00411254	0.00211575	0.86209	0.150177	4.34e-05	SD		2			3
1416613_at	Cyp1b1	478.19	295.487	237.629	298.81	344.51	384.339	189.714	217.596	312.867	649.926	57.5678	6.00945	31.3484	23.3067	39.2032	34.9239	4.55959	35.8457	13.8201	92.2171	0.000411	3.58e-05	0.000812	0.035	0.301459	0.00900703	0.585749	0.999538	0.00102776	SD					3
1416614_at	Eid1	924.151	2034.07	2081.04	3146.23	2546.46	875.762	1616.13	1989.17	3099.65	2841.77	35.586	170.288	99.4868	113.883	146.802	9.32393	104.652	144.061	177.955	294.771	4.14e-10	2.49e-10	2.82e-12	1.61e-11	0.783883	0.249094	0.828474	0.927911	0.431316	SU	SU
1416615_at	Clpp	2140.67	1687.51	1755.93	1706.13	2226.47	2197.78	1603.04	1577.97	1197.71	1954.11	122.072	29.1639	20.3615	94.9824	74.1243	104.542	26.9788	66.6753	63.5592	191.388	0.000533	0.00101404	0.00046	0.732	0.788008	0.85481	0.609168	0.000635277	0.098896
1416616_s_at	Clpp	2012.69	1656.78	1685.86	1596.18	2193.43	2241.46	1570.93	1568.49	1043.99	1831.53	140.115	95.6155	64.5874	82.1073	46.9725	63.2843	73.4356	74.9002	31.8279	149.803	0.00176	0.00264114	6.08e-05	0.237	0.142929	0.843878	0.345385	0.000641959	0.0244276					2
1416617_at	Acss1	22.0552	23.4528	27.3179	31.6006	24.4829	9.14278	46.3199	31.3359	24.3606	14.7576	4.35658	14.9489	11.5704	2.65271	15.5859	1.107	9.71698	8.50499	6.5888	9.2381	0.365	0.196689	0.184	0.394	0.921029	0.383443	0.716762	0.545304	0.325291
1416618_at	Ppox	184.816	261.732	281.054	340.193	313.291	189.243	265.757	278.477	292.045	288.229	36.8075	20.6245	4.4007	42.0611	35.232	9.2369	6.69945	24.1687	34.6498	42.2775	0.0396	0.00952701	3.95e-06	0.00105	0.941481	0.933054	0.747078	0.856293	0.337581		SU
1416619_at	4632428N05Rik	92.3314	325.298	340.154	476.541	353.244	60.0811	218.05	298.725	807.687	494.603	20.6158	20.2844	16.1625	14.124	31.8239	13.8855	8.60621	12.2401	57.0022	50.0176	2.46e-13	1.4e-13	6.83e-14	3.98e-13	0.0145238	0.00648495	0.0437153	8.59e-05	0.00624943	SU	SU				2
1416620_at	Smarcal1	491.102	717.6	877.049	889.352	755.335	519.225	675.684	771.661	944.637	732.312	24.7137	53.8398	57.3576	18.7789	55.553	15.2966	7.15555	54.0135	103.268	51.0947	6.78e-07	7.34e-09	4.21e-08	6.42e-07	0.377879	0.925942	0.279755	0.683913	0.604953	SU	SU
1416621_at	Llgl1	2085.74	1147.43	1081.16	1553.84	1445.88	2356.44	1282.86	1193.15	1963.9	1446.54	162.986	31.9972	25.2459	61.9773	84.7397	75.2528	85.8413	64.5295	156.733	104.725	1.26e-08	3.22e-09	4.38e-06	4.17e-07	0.210317	0.469083	0.493405	0.0375652	0.836234	SD
1416622_at	Wbscr16	524.961	360.787	305.077	317.27	448.845	442.952	342.726	341.262	307.712	420.026	40.5843	19.8172	9.7489	30.5393	80.8833	51.5424	34.6703	27.2116	28.1137	86.5199	6.04e-06	3.18e-07	2.65e-06	0.0452	0.221737	0.592112	0.616097	0.029992	0.752035	SD
1416623_at	Thbs3	170.164	68.2626	81.5926	483.765	322.435	167.697	84.1552	101.267	738.68	539.777	11.2606	9.83739	18.1342	77.6255	31.8735	15.6288	42.0171	41.576	22.7714	53.1845	3.25e-08	9.56e-08	5.83e-09	2.22e-06	0.451718	0.921381	0.42719	0.000308455	0.000948591	SD	SU				5
1416624_a_at	2810422J05Rik /// Uba52	24155.6	20150.6	22725.7	19995.9	21741.4	22445.3	21954.5	21314.4	20405.2	21437.5	3086.76	2161.78	1528.39	2207.89	1740.71	1694.08	759.723	3270.05	1184.85	2115.58	0.587	0.652132	0.944	0.198	0.810701	0.985685	0.980652	0.862912	0.62108
1416625_at	Serping1	138.325	570.322	339.978	1086.79	521.696	128.704	611.239	467.497	2677.03	2175.52	25.2324	30.8512	8.98266	32.3163	61.1318	19.2839	11.7165	53.469	134.062	182.517	1.93e-13	1.05e-11	4.36e-15	5.92e-13	0.274294	0.249094	0.0621325	3.53e-06	1.63e-06	SU	SU				5
1416626_at	Pla2g1b	14.3882	17.538	8.38162	8.69599	7.31725	4.59895	15.6061	15.0747	15.4387	7.1116	10.271	19.3884	5.92291	5.3395	1.50307	1.49529	19.5959	15.5107	9.27699	3.58318	0.976	0.811778	0.867	0.815	0.073009	0.989874	0.979371	0.741883	0.674059
1416627_at	Spint1	88.7399	40.5621	50.5137	56.0649	38.1762	87.706	71.9821	66.6968	68.5323	45.8243	9.96303	9.15646	35.8466	19.5333	12.3826	26.0254	10.9054	8.75036	17.0664	8.31607	0.000375	0.000362606	0.00098	0.00239	0.325669	0.214402	0.883242	0.859764	0.341672	SD	SD
1416628_at	Tmem223	131.474	102.015	72.1161	130.175	82.8305	119.57	92.5942	96.2388	161.439	82.2285	18.6857	2.14462	20.679	1.90487	7.73255	4.66377	12.9864	13.6881	10.7806	6.81461	0.00534	0.000468379	0.128	0.00145	0.921866	0.984548	0.862433	0.0267167	0.407795	SD
1416629_at	Slc1a5	136.335	160.361	119.752	140.308	143.383	135.99	151.364	129.608	96.6001	160.759	23.2857	32.8196	19.6878	41.4966	36.6618	19.7608	27.4784	17.9941	9.19788	5.09961	0.562	1.03e-06	0.387	0.0288	0.742445	0.967819	0.471936	0.0637108	0.0362134
1416630_at	Id3	6235.01	851.454	1368.14	8205.08	7670.37	6787.77	356.764	1358.05	10790.7	8073.51	136.486	42.6386	67.8672	418.332	23.6451	296.012	29.0886	88.2072	664.875	468.653	1.14e-15	2.05e-14	7.34e-07	0.000254	0.151338	0.000111346	0.777391	0.000928654	0.300024	SD		2
1416631_at	Ap4b1	573.437	703.85	767.555	701.153	590.48	511.901	649.905	753.499	699.415	726.161	25.0386	41.1007	9.46308	46.5797	51.9232	23.626	68.3259	52.1281	98.5654	82.7912	2.95e-05	1.08e-06	1.39e-05	0.000241	0.77739	0.267998	0.701463	0.912807	0.105127
1416632_at	LOC677317 /// Me1	574.942	292.27	346.978	2497.02	2149.71	605.271	407.316	370.952	3752.65	3059.65	23.0276	13.0139	14.5461	168.636	106.674	33.8514	37.7566	50.8408	309.336	48.988	1.56e-08	2.8e-07	6.3e-12	9.58e-11	0.613875	0.313306	0.762661	0.000623556	0.00168682	SD	SU
1416633_a_at	Fam96a	3999.49	4456.51	4391.14	3240.12	2933.13	3822.18	4564.56	4261.85	2941.81	2801.55	214.773	467.464	744.901	227.312	132.436	120.071	333.511	264.018	483.956	345.232	0.133	0.449539	0.0101	0.00426	0.345075	0.988577	0.970992	0.583872	0.150686
1416634_at	Fam96a	2448.89	2638.51	2677.12	1789.84	1642.46	2194.17	2490.3	2670.5	1740.28	1620.65	75.0333	84.4304	97.2427	53.5511	58.0361	88.0265	57.4311	129.824	60.3604	19.4168	0.245	0.078143	7.72e-08	3.93e-08	0.382591	0.644019	0.842412	0.385779	0.875609
1416635_at	Smpdl3a	29.8519	160.992	246.796	521.385	745.837	46.4949	148.315	201.246	544.869	866.791	19.2752	42.1711	26.9916	16.6162	58.0285	13.2158	18.4173	29.2089	33.7673	55.1777	1.17e-11	1.36e-13	1.05e-14	1.72e-15	0.111753	0.444993	0.0692123	0.428024	0.245197	SU	SU
1416636_at	LOC100047161 /// Rheb	7926.13	8367	7739.65	8734.18	9067.22	6731.57	8270.23	7301.26	8602.61	10204.4	712.245	672.266	399.55	704.541	584.926	404.607	528.057	388.363	537.601	715.917	0.0696	0.493872	6.47e-05	9.62e-05	0.448143	0.707778	0.759105	0.235963	0.0200743
1416637_at	Slc4a2	963.81	871.969	743.831	945.602	714.908	1197.26	901.185	802.571	1298.71	909.636	80.0494	63.9142	59.5928	93.3716	60.7536	44.1046	51.2656	67.4787	175.315	96.6543	0.141	0.00189134	0.724	0.00264	0.0112685	0.786069	0.776396	0.0304729	0.0367954
1416638_at	Sall2	239.602	147.962	132.636	265.074	204.399	264.809	140.247	147.462	280.176	223.895	15.3217	15.8618	33.4566	17.4456	13.6691	16.607	17.1354	22.1059	53.9188	20.1789	5.94e-05	7.72e-05	0.152	0.702	0.30492	0.973807	0.559518	0.299102	0.68446	SD
1416639_at	Slc2a5	50.1446	47.7707	50.8968	31.0449	33.0259	30.864	62.1766	54.936	21.3901	38.1938	7.91968	10.7728	14.257	16.7993	22.049	14.5882	9.81257	3.52863	10.3138	10.2375	0.834	0.893843	0.633	0.803	0.352901	0.866032	0.784639	0.925069	0.152709
1416640_at	Kcne1l	17.8976	6.32472	25.6244	15.6457	4.56677	19.3839	4.27378	20.8827	9.43099	16.2772	9.0311	1.98102	11.9542	20.3744	0.445587	12.3596	1.81734	12.8911	7.6092	9.45266	0.403	0.0644037	0.0279	0.0202	0.461644	0.940276	0.96749	0.560538	0.754425
1416641_at	Lig1	1365.64	196.857	457.107	269.764	200.166	1376.94	266.806	444.196	675.079	175.512	88.6232	38.1672	9.17577	9.25581	17.8364	65.6448	9.487	116.98	60.6188	16.5914	6.77e-14	2.48e-11	6.68e-13	1.07e-13	0.743816	0.0221806	0.688596	1.16e-05	0.0244726	SD	SD				2
1416642_a_at	Tpt1	25943.6	20166.3	24435.9	20856.6	22742.4	24169.3	22760	23531.5	22943	22868.5	3361.88	2635.65	1919.89	1889.9	1219	3273.99	1489	4258.98	2179.37	1868.65	0.0579	0.0464403	0.204	0.646	0.588504	0.961957	0.948698	0.577488	0.967767
1416643_at	Tpt1	4.14021	5.60482	18.0252	9.567	3.63672	14.1256	8.42825	11.4188	13.4152	8.03921	2.13167	2.41205	12.5544	7.10258	2.75699	7.18636	4.71867	11.1595	16.2163	4.98011	0.824	0.430862	0.475	0.339	0.138777	0.0957622	0.689831	0.681397	0.972058
1416644_a_at	Sema3b	50.9821	212.388	197.374	379.124	225.178	61.3143	232.626	212.113	384.135	356.65	20.7401	23.1408	4.25447	53.672	38.6323	14.3726	50.5974	28.9341	55.058	21.8139	2.75e-07	1.75e-08	6.38e-11	8.33e-09	0.375249	0.753237	0.432945	0.564625	0.00086268	SU	SU				3
1416645_a_at	Afp	25.6827	3.03148	8.12337	4.87564	5.70566	20.9356	12.0883	6.39196	2.53017	7.4829	9.29238	3.32193	1.50866	7.407	5.15417	1.56218	4.18456	4.82873	3.04772	6.04088	9.54e-05	0.0102886	9.75e-05	0.00174	0.517886	0.380145	0.198374	0.965644	0.952802		SD
1416646_at	Afp	7.29094	10.0896	4.93256	4.79875	3.26416	14.5453	12.1552	8.70174	11.3361	5.62409	4.41754	3.3831	2.12137	1.81612	0.316263	9.44647	7.99345	6.9279	6.42257	1.92634	0.536	0.138948	0.00707	0.0238	0.527823	0.969843	0.51028	0.89022	0.887713
1416647_at	Bckdha	284.466	728.281	809.028	765.139	740.704	258.927	700.795	735.843	666.026	627.142	42.2985	90.3083	63.7732	23.7656	43.7251	23.2022	92.8026	11.7326	19.3654	37.3283	6.44e-11	1.49e-11	7.22e-11	6.93e-11	0.936833	0.946151	0.284788	0.1873	0.0418143	SU	SU
1416648_at	Dync1h1	3317.95	3344.39	2729.31	4732.03	3898.58	4201.1	3400.77	2769.99	4610.43	3894.97	203.511	84.3834	189.613	129.713	81.2476	236.201	403.351	98.2057	867.561	460.638	0.314	0.000226515	0.000298	0.13	0.0273244	0.998088	0.73188	0.461069	0.914513
1416649_at	Ambp	6.34766	2.47646	6.75701	3.22326	2.32377	10.8436	11.7893	2.61077	4.98914	2.19664	4.76447	0.0514615	6.70487	1.34095	0.255685	8.02714	16.3282	0.40362	2.41661	0.387902	0.51	0.0921304	0.574	0.283	0.176793	0.849246	0.417764	0.52847	0.580006
1416650_at	Rfpl4	5.93006	2.18651	1.88456	1.99029	1.42439	2.50412	5.65162	1.94743	1.8596	1.7209	5.08674	1.80037	0.140708	0.876854	0.231525	1.0922	6.70558	0.689117	1.0219	0.0399368	0.042	0.0344376	0.0613	0.0189	0.851827	0.475156	0.940057	0.928677	0.526043
1416651_at	Znhit2	890.868	832.419	872.259	917.89	841.938	841.965	836.696	861.756	907.338	944.114	23.5338	49.3144	25.8069	47.7194	38.93	70.3571	35.0329	33.708	81.5441	68.8593	0.309	0.465336	0.357	0.887	0.80105	0.989102	0.69531	0.439314	0.179006
1416652_at	Aspn	68.3835	456.407	390.679	8365.62	10388.4	44.8843	435.906	482.972	5760.89	10110.7	8.47636	60.7058	35.3409	529.058	95.5151	20.5919	51.7902	71.0609	442.991	1235.69	9.67e-16	1.8e-15	2.54e-19	1.08e-19	0.456821	0.658764	0.512598	0.000492984	0.961761	SU	SU
1416653_at	LOC100047484 /// Stxbp3a	1583.89	1280.63	1539.74	1587.86	1309.32	1395.88	1326.89	1549.66	1829.44	1689.34	33.7518	98.5777	116.402	41.2919	60.5097	101.086	12.564	41.0849	166.924	89.7802	0.229	0.404999	0.0098	0.859	0.220794	0.81561	0.869981	0.804481	0.11507
1416654_at	Slc31a2	279.712	352.747	377.773	418.448	274.762	230.09	293.46	413.028	526.141	395.6	18.9025	73.0296	34.4513	104.533	67.2543	30.8429	37.4923	88.6214	69.0115	73.7392	0.000281	1.34e-07	1.76e-05	0.0192	0.311507	0.830847	0.483317	0.00174248	0.00227215
1416655_at	C1galt1c1	2563.49	6452.41	7314.41	2589.14	2484.25	2232.3	6417.19	6486.22	2415.9	2382.57	125.614	85.2986	253.343	126.918	78.9297	186.19	172.6	303.064	201.909	53.9194	1.04e-11	2.44e-12	0.896	0.36	0.268769	0.987402	0.469717	0.483737	0.594355	SU
1416656_at	Clic1	12329.7	5404.18	5244.89	6710.17	5682.32	12239.9	6078.3	5486.76	8699.43	6555.32	744.246	653.594	347.622	438.665	365.467	1061.68	345.686	266.371	824.56	272.898	6.73e-11	1.25e-10	4.06e-09	1.7e-10	0.938966	0.285683	0.614902	0.00475056	0.0350115	SD	SD
1416657_at	Akt1	3008.87	3071.38	2358.51	2575.56	2588.13	3450.12	3181.02	2263.31	2335.98	2332.63	150.26	162.312	144.287	138.906	117.396	147.76	14.7449	216.076	347.541	132.77	0.616	8.49e-05	0.00657	0.00396	0.0813167	0.638358	0.993368	0.270328	0.222649
1416658_at	Frzb	6.09794	15.691	8.03396	11.4789	6.85051	12.6853	14.7742	9.33999	20.6039	33.0474	4.76895	8.63825	2.06084	10.1066	0.539166	8.16583	11.017	4.53905	7.75784	3.6416	0.812	0.758852	0.566	0.905	0.318791	0.947011	0.867618	0.256186	0.184192
1416659_at	Eif3a	6601.25	7365.28	7384.64	6260.83	7441.85	5963.38	7040.8	7083.21	4974.9	6564.1	305.526	208.176	126.086	363.91	104.694	37.7009	155.934	184.836	252.377	273.622	0.0233	0.0677643	0.64	0.00889	0.456585	0.625968	0.924508	0.0107801	0.068266
1416660_at	Eif3a	1837	2042.45	1984.31	1631.85	1949.85	1559.48	1810.93	1876.88	1250.83	1844.04	151.443	146.92	153.48	110.252	49.4497	164.854	212.661	150.951	116.282	70.2131	0.52	0.556102	0.00558	0.606	0.0930479	0.455405	0.661556	0.00654987	0.421463
1416661_at	Eif3a	2946.8	3210.64	3920.75	2444.67	3444.9	2818.83	3016.68	3605.02	1745.52	2913.74	448.19	837.042	704.732	555.903	158.017	338.551	966.078	369.569	166.938	254.266	0.791	0.10171	0.288	0.255	0.797746	0.907563	0.816135	0.0540118	0.0988246
1416662_at	Sardh	118.777	144.264	195.4	480.16	561.829	73.0203	112.357	175.978	357.033	609.47	12.9647	11.8943	16.4433	50.0798	37.5029	38.3345	23.0945	20.2041	30.0871	10.2353	0.258	0.0146487	3.89e-10	2.41e-11	0.0886946	0.885571	0.44808	0.0221913	0.456854		SU
1416663_at	Ndufa9	4735.34	6057.7	6677.16	3978.6	4379.34	4632.27	6330.21	6183.9	3758.78	3786.82	180.795	252.164	103.932	100.48	73.3606	162.351	433.53	359.998	53.427	295.695	7.37e-06	2.47e-07	0.0012	0.529	0.92696	0.876286	0.820685	0.278342	0.0384333
1416664_at	Cdc20	4550	449.071	446.687	503.101	308.644	4483.05	765.251	656.884	1795.18	275.145	147.481	69.4157	15.4558	10.7411	7.239	91.3903	57.1646	57.0952	29.8039	23.1674	4.22e-15	8.95e-15	9.4e-15	1.42e-15	0.992236	0.00108749	0.0721843	2.61e-06	0.144304	SD	SD		2		2
1416665_at	Coq7	1165.54	764.441	771.841	531.352	605.839	1264.04	836.285	884.512	645.157	507.808	99.081	44.916	62.1439	47.9277	27.1875	25.6712	31.9228	99.7462	22.6246	41.4613	1.16e-05	1.41e-05	9.19e-10	3.84e-09	0.290248	0.4137	0.89251	0.0129519	0.0462386	SD	SD
1416666_at	Serpine2	483.327	307.517	252.695	2324.19	2594.52	329.178	216.99	316.016	1953.47	2033.03	25.2123	25.0206	50.1013	137.652	103.15	24.2645	16.1599	10.3725	156.792	100.801	4.79e-08	3.23e-09	1.05e-14	5.54e-15	0.00270634	0.142237	0.109421	0.0156309	0.00668546	SD	SU
1416667_at	Ebp	2293.73	4603.79	6062.27	1386.18	1120.25	2099.02	5020.37	6086.15	1821.34	1265.4	112.332	409.705	245.129	63.9395	57.7063	103.112	165.92	333.63	98.5579	77.2686	1.2e-09	1.49e-11	3.44e-08	1.12e-09	0.161319	0.56287	0.925854	0.0019746	0.541047	SU	SD
1416668_at	Ttc35	4581.92	10663	13961.2	11182.7	10816.3	4732.75	10489.8	13600.8	10891	10485.9	228.557	371.874	231.433	336.069	287.141	168.743	163.544	603.413	455.954	516.302	1.95e-11	5.63e-13	3.04e-12	1.67e-11	0.769943	0.879071	0.812227	0.443018	0.975111	SU	SU
1416669_s_at	Naca	20190.8	18187.6	14878.6	16462.5	19994.7	19242.9	19039.8	15670.5	13703.9	17055.7	1984.25	871.966	889.652	675.657	655.859	452.046	966.262	805.336	182.459	515.095	0.597	1.38e-05	0.0563	0.399	0.631698	0.976053	0.576616	0.0104609	0.12136
1416670_at	Setdb1	50.7998	47.5977	20.4942	20.3644	21.5569	54.1913	46.9762	23.0351	29.7651	17.7789	13.8089	5.02917	1.90221	13.126	17.127	8.32546	6.17516	17.9858	9.59363	8.99342	0.846	0.267453	0.323	0.29	0.513626	0.97168	0.558341	0.285684	0.944833
1416671_a_at	Mcoln1	578.402	708.551	813.375	824.458	697.237	604.452	729.722	752.253	1010.6	716.702	17.2437	53.6522	63.0256	43.6621	57.3368	20.8383	60.2519	31.8704	85.6663	116.256	0.000535	7.04e-06	2.21e-05	0.0133	0.4755	0.850513	0.405481	0.00683049	0.800388
1416672_s_at	Mcoln1	627.285	891.032	877.356	906.815	779.01	671.797	873.279	836.779	1168.08	811.293	57.4682	7.08733	55.19	23.9265	29.1423	31.0306	93.9216	54.0137	122.803	27.8042	5.56e-05	3.87e-06	4.89e-06	0.00255	0.0672016	0.9595	0.437779	0.00618987	0.620757
1416673_at	Bace2	83.522	44.9116	47.2868	23.986	30.8634	56.4167	42.8398	60.0614	33.2256	48.3403	27.7503	13.4508	9.0379	3.17589	11.9265	18.9595	3.57187	15.3328	16.1825	15.7673	0.000173	8.16e-05	1.73e-07	6.83e-07	0.0191326	0.736403	0.978546	0.272582	0.60025	SD	SD
1416674_at	Ptpru	42.9799	41.2408	57.3453	170.8	232.636	39.354	62.9073	67.1782	171.851	220.35	20.8522	22.3555	15.9035	64.7535	23.8787	10.865	25.0191	10.0245	7.59327	26.7142	0.477	0.973556	0.0174	2.71e-06	0.64228	0.936667	0.56622	0.98918	0.130318		SU
1416675_s_at	Plcd1	259.988	185.647	228.328	659.645	430.939	260.647	200.439	275.176	878.763	605.606	11.9755	22.0736	3.59513	35.5434	23.2308	21.7052	31.35	29.7624	87.7172	56.962	0.125	0.722746	2.52e-08	7.02e-05	0.722961	0.876082	0.460395	0.00435348	0.0103223		SU
1416676_at	Kng1	9.92849	18.2912	9.21236	5.99403	7.49255	3.5158	5.14589	15.2806	6.1771	5.50834	9.14096	21.5825	5.47631	0.818222	5.03315	1.35315	1.86318	10.7972	6.10923	5.56062	0.495	0.225159	0.937	0.389	0.294428	0.316085	0.742591	0.191853	0.850124
1416677_at	Apoh	56.6821	63.5433	55.1602	94.1135	94.1623	47.6058	64.6186	59.5668	101.478	117.03	22.9976	12.4382	28.4424	12.3944	9.18977	7.25875	16.643	11.0239	7.34627	20.4864	0.966	0.991757	0.0913	0.12	0.0572225	0.726054	0.930021	0.606667	0.0362907
1416678_at	Cops3	4260.23	4406.92	4546.98	4671.5	4548.42	4716.31	4399.42	4702.19	4516.76	4623.55	238.532	428.647	52.6074	112.583	42.3716	212.64	159.413	379.939	130.964	108.087	0.336	0.555301	0.505	0.688	0.27801	0.840883	0.765935	0.720374	0.660753
1416679_at	Abcd3	1597.12	2039.61	2077.54	2475.03	2556.29	1564.8	1986.17	2005.23	2508.19	2563.14	103.426	27.0652	23.2903	54.2341	32.4463	56.5381	12.0394	183.367	102.57	89.3925	3.2e-07	6.81e-08	1.36e-09	7.89e-10	0.90224	0.967775	0.899968	0.783638	0.883501		SU
1416680_at	Ube3a	3091.47	3633.5	4108.12	2900.74	3088.03	3631.85	3630.9	3865.02	2511.38	3011.53	133.209	143.103	215.604	287.734	179.966	515.874	341.357	461.246	204.259	229.523	0.129	0.00339991	0.566	0.184	0.0165433	0.912478	0.822781	0.0199784	0.572351
1416681_at	Ube3a	653.012	603.085	688.51	498.199	597.191	547.665	628.87	685.258	398.645	552.328	77.5011	12.5433	39.8151	24.9682	10.0409	24.7381	51.1801	102.542	32.6442	73.0323	0.632	0.0301385	0.00169	0.359	0.265598	0.938347	0.952577	0.0328114	0.723706
1416682_at	Ube3a	375.078	447.912	437.044	385.727	443.134	353.541	417.528	509.68	294.209	425.593	23.2609	64.1541	46.0219	35.2708	24.0529	21.2112	31.824	114.5	56.4697	65.9274	0.0679	0.00314884	0.723	0.0658	0.969274	0.938347	0.786516	0.0932203	0.894669
1416683_at	Plxnb2	2062.99	1947.56	1794.96	3146.76	2974.84	2196.7	2104.08	1773.4	3963.58	3604.83	116.871	62.2743	45.5069	250.106	12.8472	116.109	55.373	30.8762	335.209	219.098	0.797	0.311115	5.3e-07	6.26e-06	0.325347	0.475666	0.86797	0.0150879	0.020989
1416684_at	Fbl	4825.3	2153.58	1673.78	1996.04	3147.17	4741.87	2112.08	1775.72	1432.74	2581.47	217.574	169.844	60.143	111.966	112.465	138.09	85.9362	131.775	46.4888	208.875	3.56e-11	2.25e-12	2.61e-11	1.59e-07	0.777661	0.968067	0.653988	0.000499078	0.0182682	SD	SD
1416685_s_at	Fbl	5496.63	1791.13	1571.43	1900.69	2879.9	5778.21	1908.58	1635.84	1341.04	2609.66	511.216	303.914	83.7186	349.731	84.4366	468.886	159.71	204.354	273.546	441.323	9.47e-12	6.35e-13	1.16e-11	3.2e-08	0.55217	0.770418	0.632265	0.000615302	0.02677	SD	SD
1416686_at	Plod2	1936.32	1897.73	2367.18	3392.22	3461.52	2161.13	1747.5	2309.57	4661.48	4055.75	100.012	114.513	74.0738	239.809	128.794	80.6202	137.541	79.5306	186.988	102.081	0.56	0.000479033	3.15e-10	5.79e-10	0.167533	0.700998	0.929441	0.00879393	0.031005		SU
1416687_at	Plod2	1656.15	1669.7	2017.11	3187.08	3538.81	1929.52	1490.85	2042.49	3865.01	3959.74	36.4892	179.106	160.46	339.02	80.4118	144.219	108.009	234.263	57.3859	398.196	0.746	0.0035113	1.51e-07	4.18e-08	0.144825	0.589792	0.885906	0.0960501	0.403977		SU
1416688_at	Snap91	29.7907	30.2859	38.6079	37.5997	45.4065	27.7457	32.2803	31.8153	50.4289	50.4813	10.701	7.48265	4.62448	11.5122	11.2661	22.3803	5.69582	12.9805	10.089	2.89904	0.179	0.115802	0.243	0.00827	0.830323	0.649927	0.877208	0.284364	0.082856
1416689_at	Tuft1	375.335	671.67	659.627	467.449	350.783	405.618	648.942	629.791	545.922	544.472	14.6461	21.8533	30.0319	20.3499	16.8755	43.0748	60.7819	54.0133	60.5286	21.5835	1.4e-08	1.22e-08	3.75e-05	0.0274	0.0691897	0.730594	0.567485	0.226654	0.000868881	SU					3
1416690_at	Gtpbp2	567.27	1370.96	956.073	2572.51	3098.37	621.69	1064.04	936.008	1921.44	3012.91	39.4611	95.5022	34.5694	44.414	145.355	39.8701	106.69	98.8769	241.036	301.602	1.67e-11	2.64e-09	4.73e-14	8.59e-15	0.412241	0.0096242	0.258085	0.00202223	0.939466	SU	SU
1416691_at	Gtpbp2	213.537	459.993	337.819	906.174	1041.38	218.631	401.468	329.258	648.688	1036.05	17.6979	30.9677	46.2653	126.683	27.715	24.5616	44.0016	14.1425	146.671	75.7824	7.42e-09	1.59e-06	5.42e-12	1.26e-12	0.356932	0.0200203	0.245779	0.00765794	0.914837	SU	SU
1416692_at	Coil	656.512	410.795	416.404	455.631	530.651	607.813	419.265	420.212	467.52	575.796	12.1652	9.80093	32.0053	17.2157	20.7245	13.3258	30.3701	10.45	52.4059	27.629	1.89e-08	3.79e-08	8.9e-07	0.00199	0.840876	0.97449	0.95501	0.92425	0.608248	SD
1416693_at	Foxc2	1064.76	255.749	282.256	1250.81	1426.24	1359.2	263.625	254.051	1374.14	1450.37	166.776	44.7796	51.2759	106.953	48.6876	35.9134	40.0369	43.2746	129.338	265.784	3.04e-13	1.31e-12	0.00477	3.41e-05	0.0320586	0.864222	0.37159	0.874508	0.967617	SD
1416694_at	Gk2	8.48489	6.27371	24.0088	11.924	12.3114	10.8676	36.5788	14.0849	21.5509	22.9546	6.88735	1.12779	9.4843	16.6157	11.6386	7.07096	20.8001	7.46719	10.2446	5.08816	0.448	0.141636	0.707	0.553	0.61219	0.530268	0.31941	0.830739	0.918841
1416695_at	Tspo	9444.44	8432.38	8613.88	7512.97	7355.6	9148.43	9164.01	8559.97	9050.69	8459.21	450.813	646.822	527.213	517.886	482.37	201.639	336.467	633.423	600.138	559.191	0.748	0.914027	0.01	0.00181	0.886183	0.468553	0.838144	0.0294806	0.133705
1416696_at	D17Wsu104e	1613.58	1398.47	1352.77	1686.66	1784.31	1654.08	1355.59	1437.27	1970.52	1960.21	71.5111	65.7588	61.9087	75.2251	37.6346	50.7743	27.5524	45.2002	103.92	15.237	0.00408	0.0121769	0.425	0.0205	0.453494	0.962266	0.802129	0.0678556	0.238105
1416697_at	Dpp4	2.12098	3.97373	2.09891	2.67389	3.76869	2.20919	3.7186	2.18017	4.63808	3.93922	0.469576	1.16236	0.784874	0.525519	1.22414	0.805009	2.03887	0.421167	1.37296	1.04177	0.0622	0.728793	0.409	0.192	0.892454	0.862557	0.497212	0.918449	0.746122
1416698_a_at	Cks1b	15145.1	2555.62	2820.79	4324.84	3879.6	13584	3490.05	3436.9	7182.33	3025.29	1096	33.5826	217.74	162.981	45.5923	46.8595	269.637	190.029	398.801	27.94	2.12e-15	4.94e-15	2.17e-13	6.04e-14	0.300118	0.00662155	0.088965	6.74e-05	0.00134571	SD	SD				2
1416699_at	1110008F13Rik	6718.77	5205.81	5553.79	5018.3	5934.6	6618.93	5374.03	5513.72	5138.04	6017.84	176.762	63.706	142.172	36.2953	258.628	258.264	242.478	192.994	134.101	105.7	3.38e-06	4.05e-05	4.16e-06	0.00151	0.972039	0.725741	0.748238	0.948506	0.897271
1416700_at	Rnd3	1184.84	1521.12	2194.39	6887.69	6712.7	1172	1259.89	2233.32	4955.49	5469.28	148.818	23.5037	112.133	262.697	418.085	97.932	68.3934	72.1234	136.507	125.782	0.000534	4.42e-09	4.5e-15	3.7e-15	0.688447	0.0253923	0.680934	0.00156043	0.0501477	SU	SU
1416701_at	Rnd3	580.097	660.423	867.719	3264.51	3193.47	437.811	557.082	970.78	2217.07	2652.55	25.8194	50.9452	65.4339	157.308	416.764	14.5577	57.0223	78.8184	140.262	164.643	0.0946	6.35e-06	4.64e-13	4.51e-13	0.115694	0.25485	0.494537	0.000474896	0.0212257		SU
1416702_at	Serpini1	76.4548	39.3347	57.459	37.4756	44.7473	59.7148	52.0723	39.892	52.7582	31.715	26.7191	24.6489	7.84647	20.1539	5.99878	13.8885	14.4549	18.0964	17.578	10.2808	0.00184	0.0866393	0.00524	0.00175	0.35687	0.973313	0.566924	0.634371	0.924207		SD
1416703_at	Mapk14	1409.72	1323.4	1343.44	1371.18	1163.37	1552.95	1316.38	1232.03	1505.8	1316.79	107.325	43.3152	50.8537	66.0343	20.2225	55.8169	12.3146	82.6304	68.2111	70.7586	0.583	0.689811	0.74	0.111	0.547417	0.973292	0.587926	0.600765	0.583523
1416704_at	Mapk14	156.83	123.439	112.386	132.556	117.844	122.682	132.573	125.785	152.11	136.89	14.1561	10.7496	17.0453	6.78369	16.9779	4.53694	14.0034	8.60403	18.4028	14.3095	0.131	0.0793891	0.907	0.435	0.0329193	0.836916	0.970583	0.567048	0.651911
1416705_at	Rpe	1019.25	717.306	728.552	861.015	1313.61	950.013	693.433	770.394	678.41	1040.44	34.0745	66.3535	48.9834	28.6929	109.816	5.04513	66.6889	58.5839	19.5123	64.9781	1.16e-05	3.13e-05	0.00351	4.48e-05	0.598377	0.865935	0.779281	0.0196479	0.00716707
1416706_at	Rpe	1473.57	811.858	855.41	959.676	1315.86	1265.01	886.171	988.291	849.228	1099.86	31.1972	61.251	25.5773	44.6498	23.0245	144.822	20.6005	15.4274	40.4583	58.7478	3.91e-09	1.4e-08	6.72e-08	0.0751	0.100749	0.456237	0.333913	0.0907455	0.00743375	SD
1416707_a_at	Pmf1	42.4233	12.6445	17.4954	11.095	15.6252	100.919	23.2724	20.9574	37.5053	11.5037	16.6474	1.97466	8.06235	5.13971	3.30576	20.4962	10.0259	6.7263	10.6258	2.25739	0.037	0.00195083	0.0017	0.00918	0.596188	0.656794	0.812173	0.241924	0.555987	SD
1416708_a_at	Gramd1a	331.673	353.009	328.394	406.265	336.863	357.617	361.402	301.471	411.261	324.347	23.9932	14.0717	6.29395	16.3641	74.2369	17.2047	6.11513	16.471	28.1217	14.8207	0.0695	0.266085	0.000481	0.0328	0.0469722	0.684255	0.295081	0.86785	0.416437
1416709_a_at	Ngrn	851.58	1912.84	1997.08	1479.15	1461.77	889.855	1873.08	1804.52	1228.19	1409.6	17.8079	90.7527	150.317	28.8365	91.8183	82.2935	133.643	34.0515	26.3825	69.3447	2.96e-11	1.32e-11	9.85e-09	4.38e-09	0.888622	0.792853	0.388839	0.0476368	0.746357	SU	SU
1416710_at	Tmem35	11.7891	10.9808	17.1887	14.359	11.1322	13.9902	19.7813	16.7774	14.8265	22.6121	8.31339	8.10954	10.2645	15.3268	6.16723	15.7374	8.32072	7.96512	15.313	18.2615	0.707	0.853586	0.161	0.24	0.693247	0.901359	0.539608	0.310056	0.973598
1416711_at	Tbr1	13.1586	23.7182	10.8268	20.7513	18.6871	9.94711	14.3183	13.5263	24.0234	17.5721	4.86505	4.71638	8.21696	7.03345	3.86978	4.21441	13.7002	2.98321	8.49555	7.12961	0.511	0.712986	0.0266	0.0872	0.912222	0.792853	0.864209	0.271231	0.838638
1416712_at	Pepd	1149.15	883.774	871.652	792.223	698.578	1255.17	988.298	970.329	713.142	697.858	75.5242	54.0943	109.248	15.6341	142.118	33.0854	139.845	62.7656	83.3459	79.2302	0.00231	0.0236424	1.7e-05	3.12e-05	0.623974	0.282972	0.567565	0.186228	0.809183		SD
1416713_at	Tppp3	2657.1	1156.63	1011.06	3701.49	1886.48	3194.37	1236.04	1163.96	8483.78	2886.38	125.114	106.12	5.47395	290.088	97.3943	179.939	43.0369	28.5567	375.605	464.801	8.63e-11	1.86e-11	2.83e-07	3.51e-05	0.0127508	0.489582	0.350094	5.96e-06	0.00403355	SD					5
1416714_at	Irf8	21.5146	28.8128	38.2173	16.162	34.2075	33.5092	31.2711	34.0723	35.0393	14.7635	4.04492	11.6288	2.1921	16.1208	6.81079	14.5215	7.86918	20.38	10.6405	6.95573	0.486	0.77892	0.278	0.421	0.589306	0.845466	0.865948	0.720511	0.98243
1416715_at	Gjb3	115.308	28.321	22.5449	98.8823	163.977	28.1542	42.6495	108.966	68.9589	93.3333	13.544	11.2968	10.5953	10.9211	19.9529	18.1032	8.02691	18.5714	18.3387	15.4714	4.27e-05	2.5e-06	0.0662	0.00226	0.000835747	0.73449	0.0444335	0.000914844	0.00057683	SD		1		6
1416716_at	Efs	86.6171	82.3189	49.9427	108.361	132.185	92.3453	90.5656	81.2547	121.108	133.59	23.5901	21.2208	16.7921	16.2866	21.2916	36.8213	15.7583	17.458	20.1518	1.99031	0.737	0.44772	0.386	0.0244	0.517287	0.990982	0.638268	0.174378	0.69801
1416717_at	Crisp2	3.80349	8.60764	13.3063	9.25336	12.3047	8.55975	17.6758	13.3958	3.00891	19.2762	1.90141	6.01356	5.8184	10.9503	8.81006	4.87515	12.4612	10.869	0.680528	9.53206	0.435	0.401533	0.88	0.743	0.62157	0.860532	0.782916	0.292655	0.688778
1416718_at	Bcan	35.4142	27.1563	21.485	22.358	35.905	32.0558	67.6996	31.2608	42.0165	40.6372	9.00889	11.9743	12.7152	18.1344	11.7077	11.6011	5.31403	21.6282	18.6407	13.5653	0.2	0.337292	0.117	0.182	0.133006	0.249883	0.882664	0.430128	0.569378
1416719_a_at	Rps10	18144	14808.2	15944.6	14199.4	17494.6	16992.9	15510.3	15017.5	13414.9	16041.1	2031.32	1394.17	869.257	1668.93	897.949	1228.7	599.342	1917.53	1692.7	1493.88	0.00366	0.00201304	0.021	0.874	0.920202	0.947007	0.816035	0.0258388	0.0539686
1416720_at	Sfrs6	2041.28	1517.84	1372.67	2093.86	2140.96	1954.86	1398.29	1464.12	1782.29	2118.38	112.756	139.257	128.032	74.6177	41.075	161.688	105.833	58.6966	61.6923	132.736	9.12e-06	1.2e-06	0.806	0.715	0.816712	0.52724	0.622172	0.0241052	0.773029
1416721_s_at	Sfrs6	6025.31	3880.26	3517.91	5301.46	5602.11	6115.06	3455.87	3647.37	5002.58	5583.21	433.295	175.15	68.2885	367.714	129.59	100.156	138.411	110.4	17.8998	440.562	5.15e-08	3.12e-09	0.0958	0.05	0.959185	0.349023	0.995026	0.0903214	0.968784	SD
1416722_at	Hmg20a	560.814	626.115	562.445	881.24	915.215	569.956	585.795	545.411	796.667	848.255	22.0662	5.50093	28.5865	35.4042	41.4793	27.3255	18.3641	41.0551	91.8157	84.0997	0.00353	0.276826	5.45e-07	1.73e-07	0.715025	0.601633	0.834425	0.119277	0.230576		SU
1416723_at	Tcf4	2172.86	5253.39	5704.52	4320.77	4703.27	1703.6	4706.6	5561.11	3069.73	3620.03	50.8802	178.873	61.8015	123.978	368.551	35.4898	126.349	239.663	81.112	164.187	9.3e-12	2.38e-12	1.52e-10	3.47e-11	0.0249971	0.171929	0.922639	0.000499078	0.00302124	SU	SU
1416724_x_at	Tcf4	971.548	1972.98	2252.53	1681.98	1840.94	836.073	1906.82	2166.22	1210.7	1501.12	58.9645	96.1296	74.5179	110.272	97.8674	87.5748	97.3132	238.842	63.6434	95.4815	1.21e-09	1.92e-10	1.53e-08	5.55e-09	0.217118	0.749156	0.980002	0.000503776	0.0131458	SU	SU
1416725_at	Tcf4	69.028	100.205	78.5812	38.9169	93.4872	46.5527	92.7005	91.9732	66.1058	86.5281	21.0248	18.622	6.96734	30.4084	26.527	10.5276	4.17657	17.8832	33.3544	21.686	0.115	0.133682	0.541	0.0977	0.223031	0.903318	0.799372	0.197456	0.013801
1416726_s_at	Ube2s	9426.23	3839.62	3706.96	3997.27	3997.42	9498.31	4511.55	3891.45	5520.26	3803.12	694.346	223.067	118.725	111.371	132.614	260.827	211.017	285.332	231.635	307.69	1.17e-12	7.98e-13	6.38e-12	3.75e-12	0.625893	0.0771133	0.395133	0.000754176	0.634765	SD	SD
1416727_a_at	Cyb5	1921.53	2100.46	2151.38	2553.13	2102.31	1423	2128.74	2526.32	3029.6	2328.55	186.976	90.2849	48.4913	42.0649	265.481	157.824	91.1525	215.092	67.8597	139.446	0.0482	0.0290016	2.14e-06	0.535	0.0162585	0.920369	0.095477	0.021057	0.00938431
1416728_at	Csnk2b	4508.58	4293.94	4237.18	3560.33	4264.4	4837.82	4385.87	3997.97	3161.26	3495.58	134.189	182.837	121.967	218.629	103.736	202.95	100.217	236.757	269.313	88.594	0.11	0.0788217	0.000702	0.216	0.449456	0.863066	0.829186	0.182982	0.0311838
1416729_at	Plg	27.5279	29.3015	20.4486	30.5064	10.1221	24.6702	30.9687	15.5233	17.9999	22.475	3.2393	11.6197	10.6615	16.334	6.00784	8.17727	8.59564	9.44675	9.92164	7.2087	0.276	0.181478	0.0143	0.0568	0.165821	0.735844	0.794659	0.0600617	0.720401
1416730_at	Rcl1	1148.47	496.411	465.575	1144.7	1271	1050.94	494.421	438.136	1084	1470.26	91.3705	8.81089	24.8441	68.1615	113.445	20.1837	46.3787	18.807	16.2119	99.5671	5.16e-10	4.78e-10	0.492	0.0371	0.621026	0.940926	0.894015	0.623129	0.0637661	SD
1416731_at	Top2b	2566.77	3275.58	2861.43	3568.97	3965.75	2644.13	2999.52	2904.51	2934.33	3567.83	372.82	207.207	155.389	289.154	114.071	81.3528	19.666	134.424	256.139	144.976	0.996	0.021897	0.00263	0.000148	0.94677	0.80724	0.683459	0.0283891	0.0609048
1416732_at	Top2b	503.302	458.653	443.625	622.497	601.801	424.162	449.535	480.087	478.456	567.212	72.6583	32.6928	48.9205	10.5844	33.1971	16.995	20.5099	43.0619	61.0644	6.70006	0.721	0.460869	0.0358	0.0132	0.152949	0.950167	0.577377	0.0307712	0.148323
1416733_at	Mkln1	1089.09	1611.2	2075.54	1106.01	1108.57	1068.74	1691.35	2018.29	1180.93	1111.93	20.7144	47.3294	62.582	34.4199	35.3418	38.7885	58.5817	57.2589	38.5624	60.5405	1.83e-07	2.55e-10	0.884	0.689	0.791562	0.693319	0.838914	0.350624	0.981129	SU
1416734_at	Mkln1	32.4242	33.195	42.0596	35.3803	22.6488	22.0872	40.3058	31.7879	30.7575	25.2813	9.14632	10.8364	16.7437	28.0512	15.3643	17.4537	10.8972	10.765	12.3061	15.0353	0.85	0.870916	0.689	0.154	0.522016	0.879071	0.910281	0.928942	0.938831
1416735_at	Asah1	3626.1	5871.79	6160.71	6075.64	7397.5	3131.98	5526	6090.31	4835.41	5668.63	250.767	174.2	337.058	13.6857	275.847	169.71	274.26	349.768	152.856	438.912	6.36e-09	1.68e-09	9.84e-10	4.18e-11	0.194591	0.646526	0.913153	0.00196358	0.00323566	SU	SU
1416736_at	Casc3	769.534	618.312	566.63	750.368	774.111	885.223	638.666	544.491	756.865	754.972	65.3756	46.0991	30.9341	52.7107	24.3894	84.2556	21.9481	25.7306	84.3255	52.3361	0.00025	6.61e-06	0.902	0.324	0.157102	0.818789	0.973836	0.654126	0.315123
1416737_at	Gys1	314.582	862.089	881.914	321.363	257.631	315.097	925.615	660.599	440.653	346.855	11.5146	62.0647	79.3056	29.0667	23.4053	22.2604	36.0217	40.7159	60.9189	37.8116	1.72e-10	2.4e-10	0.363	0.0904	0.521176	0.347758	0.048238	0.0321122	0.00438735	SU
1416738_at	Brap	699.56	853.462	839.062	630.492	549.143	700.791	873.663	858.941	674.458	602.578	20.5196	30.1464	52.325	51.9073	25.5401	51.6779	12.4427	69.3813	60.2256	89.107	0.00045	0.00122302	0.408	0.132	0.0437027	0.578058	0.666153	0.916234	0.829749
1416739_a_at	Brap	108.106	128.555	124.975	106.162	83.247	91.4462	110.696	136.338	96.5008	102.605	27.8266	7.8904	16.0343	33.8871	10.0885	12.2058	11.0167	3.50337	45.6971	34.3438	0.108	0.0792865	0.445	0.0288	0.654217	0.77298	0.888318	0.492416	0.778629
1416740_at	Col5a1	4014.35	4920.75	5863.26	12325.1	12314.3	3542.96	4483.02	5624.49	14008.3	13674.7	328.407	550.356	244.502	573.98	1092.8	50.5249	165.402	592.426	1122.42	910.908	0.0694	3.54e-05	9.86e-13	1.78e-12	0.657738	0.581413	0.911297	0.0697389	0.121479		SU
1416741_at	Col5a1	241.11	242.339	337.611	1046.89	1202.85	247.195	237.486	349.141	958.497	1124.46	45.9428	25.3608	56.5688	143.092	133.633	62.9935	34.9725	50.2253	110.707	115.616	0.0724	6.94e-05	3.73e-11	1.38e-11	0.321024	0.358763	0.266212	0.377542	0.625249		SU
1416742_at	Cfdp1	3437.78	3061.38	2765.6	2856.38	3405.28	3328.62	2849.93	2906.48	2487.27	2894.21	159.53	170.181	134.421	158.833	85.4428	364.026	98.7207	209.155	158.039	218.778	0.0012	2.13e-05	0.000243	0.828	0.8763	0.972803	0.614729	0.0257523	0.0211762
1416743_at	LOC640502 /// Uap1	1320.11	851.464	963.702	2287.42	2109.22	1374.25	874.893	1030.03	3233.35	3233.7	44.0352	27.6587	9.61426	35.5007	47.3479	133.853	48.2986	92.7102	289.98	249.672	3.73e-08	2.11e-06	3.34e-08	9.41e-08	0.395017	0.606465	0.637268	0.00163506	0.000677291		SU				3
1416744_at	LOC640502 /// Uap1	42.4051	29.9459	20.4063	93.9505	99.3725	52.5939	41.5699	50.017	110.502	111.699	4.23513	0.692473	14.782	6.70795	8.93283	3.89062	13.1959	17.8877	26.8463	13.6698	0.34	0.296748	3.09e-05	0.00662	0.233277	0.933663	0.934307	0.0187302	0.000194076
1416745_x_at	LOC640502 /// Uap1	78.8916	43.0397	56.5813	173.196	177.21	84.4758	69.4125	57.0811	267.319	259.84	15.7887	7.36524	15.9183	17.2209	17.312	16.7755	13.0592	3.17472	6.97692	11.5277	0.0737	0.288678	0.00016	0.000367	0.840167	0.941253	0.980979	0.00347007	0.000468167		SU				2
1416746_at	H2afx	2752.79	461.379	434.384	621.229	630.713	2660.4	626.615	528.516	1260.01	572.245	179.554	39.5249	32.9144	16.6991	40.153	198.967	26.1362	78.8608	227.053	90.1791	4.2e-14	3.55e-14	2.75e-13	1.72e-13	0.656753	0.0932872	0.288437	4.24e-05	0.519411	SD	SD				2
1416747_at	Mfsd5	1509.59	1130.57	1190.55	2012.48	1775.67	1716.76	1162.73	1210.45	2231.92	2036.7	54.9785	15.3656	79.355	52.481	60.6105	74.8899	56.5796	66.7804	198.51	196.791	0.000179	0.00640273	2.35e-06	6.03e-05	0.566957	0.848118	0.777415	0.134549	0.115401
1416748_a_at	Mre11a	807.342	345.71	349.062	302.486	368.636	736.879	341.913	339.575	307.815	300.204	21.8018	43.8394	17.9526	11.2484	26.1529	14.2551	13.7315	9.05316	11.5816	14.605	1.73e-09	5.14e-09	5.34e-10	2.87e-08	0.594229	0.591419	0.973489	0.821827	0.0327283	SD	SD
1416749_at	Htra1	2879.03	2674.18	3646.08	5112.26	7237.16	2964.24	2105.87	3128.08	5945.42	6528.9	63.2658	113.299	111.166	246.909	345.447	173.345	245.421	122.102	615.891	397.395	0.00726	0.00012088	1.66e-09	1e-11	0.6848	0.0755435	0.121197	0.144432	0.160748		SU
1416750_at	Sigmar1	2280.98	665.284	732.298	1313.82	1450.87	2382.05	810.707	881.424	1519.7	1640.18	136.187	48.3915	24.4107	68.1681	80.2686	86.4224	94.8339	71.1229	75.797	96.2103	7.89e-12	2.02e-11	4.79e-08	5.53e-07	0.660932	0.331473	0.230659	0.0689749	0.0758683	SD	SD
1416751_a_at	Ddx20	973.129	492.474	582.212	593.238	642.642	1025.42	511.7	609.694	547.093	620.549	110.153	13.2277	8.43849	51.2736	84.9621	56.3506	31.4433	20.9738	19.9813	25.7921	3.3e-08	5.04e-07	5.02e-08	1.82e-06	0.358256	0.955331	0.981249	0.548905	0.162043	SD	SD
1416752_at	Ldb3	269.334	1952.41	2171.2	278.351	198.417	257.04	2138.37	2136.82	322.358	187.373	60.7965	145.714	18.0629	15.9813	15.5091	37.8419	69.7766	59.8921	15.992	19.9585	5.7e-14	3.97e-14	0.182	0.000841	0.944462	0.189495	0.98079	0.109001	0.461198	SU
1416753_at	Prkar1b	25.8233	42.7131	67.8578	49.3006	69.7964	24.1575	61.2293	62.5593	85.8838	73.9571	16.5081	40.0169	17.7981	12.9705	12.9229	13.8608	43.112	10.7636	27.046	36.056	0.687	0.682736	0.783	0.752	0.296168	0.766436	0.803752	0.112329	0.763213
1416754_at	Prkar1b	12.2416	18.3427	16.5648	11.7006	15.5195	15.6795	16.5505	19.2052	26.7671	15.561	5.19063	6.074	2.71177	1.57701	3.96461	12.9247	1.3619	2.90213	20.7428	2.79618	0.00551	0.00924191	0.397	0.868	0.275849	0.736161	0.982927	0.829826	0.972987
1416755_at	Dnajb1	2498.11	1224.41	1481.1	1658.2	1929.82	2502.53	1274.12	1655.37	1980.08	1737.57	86.3066	100.503	58.1403	122.556	147.888	128.755	43.7957	55.0421	109.139	127.899	1.24e-09	5.29e-08	5.49e-07	0.000286	0.926547	0.672897	0.356819	0.0412303	0.0895347	SD
1416756_at	Dnajb1	1706.48	765.558	888.871	1091.52	1291.63	1484.89	858.885	1069.9	1291.94	1162.98	54.5808	40.3022	63.2651	85.6541	84.288	135.53	44.4922	85.695	92.923	74.3279	2.84e-11	1.8e-09	4.57e-08	3.58e-06	0.192869	0.377951	0.455336	0.0331067	0.233097	SD
1416757_at	Zwilch	2104.47	173.168	206.113	309.623	197.447	1999.93	305.555	279.946	774.524	168.001	127.81	13.8806	13.6172	20.5542	10.86	103.961	44.4478	18.2689	154.189	6.05428	1.35e-15	3.12e-15	1.48e-14	1.8e-15	0.56643	0.0348677	0.111827	1e-05	0.164568	SD	SD				2
1416758_at	Arhgap27	134.986	97.2631	115.374	78.187	98.1465	109.02	108.503	98.0377	74.9926	114.633	31.4619	14.2407	21.9926	36.3956	10.316	31.4121	7.37649	31.6453	16.8853	49.4189	0.229	0.844958	0.0579	0.427	0.150063	0.836043	0.931791	0.900703	0.348665
1416759_at	Mical1	503.603	861.954	692.342	1105.48	881.969	603.886	838.921	668.32	1289.48	986.691	68.4632	43.9358	94.2892	87.0793	35.3304	2.22346	36.4805	17.615	55.1008	71.1964	1.36e-07	7.48e-06	8.31e-10	7.39e-08	0.0164818	0.797879	0.610575	0.179794	0.0254696	SU	SU
1416760_at	Galntl1	62.0143	95.5322	80.0511	89.3428	93.0374	54.5933	115.626	85.4019	68.6221	68.4993	34.4277	39.4328	10.8263	14.0281	31.6152	38.5473	6.2104	19.3202	45.8159	19.6719	0.301	0.377924	0.137	0.89	0.200467	0.880236	0.325752	0.952411	0.506683
1416761_at	Hsd11b2	94.3428	64.7358	44.8736	41.7062	62.9512	110.79	59.3654	44.649	52.6924	47.3084	8.29674	12.7549	15.526	32.2467	9.00422	9.66391	18.1237	11.293	14.5535	5.58219	0.0886	0.0231569	0.00102	0.00466	0.518975	0.710557	0.412873	0.191552	0.603238		SD
1416762_at	S100a10	18104.7	9347.94	9968.72	14586.9	14407.4	17553.5	10198	11221.1	16478.2	15441.9	1043.21	940.035	434.441	760.305	217.226	602.242	617.835	1310.03	871.14	784.841	1e-10	1.68e-10	0.0144	0.000106	0.748894	0.523312	0.096522	0.167659	0.401373	SD
1416763_at	Cdc123	3338.4	3102.52	3249.35	2937.5	3073.51	3317.03	2995.63	3061.29	3041.62	2714.14	16.101	83.995	243.885	33.4969	95.7737	73.5116	62.6087	96.8279	115.949	58.5047	0.00037	0.00160017	0.000423	0.0201	0.758701	0.924651	0.933077	0.520525	0.0278684
1416764_at	Fis1	3024.23	3427.46	4145.23	2989.22	2725.97	3427.05	3718.06	4356.56	3568.01	2780.75	266.981	123.691	174.957	56.2125	4.95424	195.838	154.841	199.703	107.631	225.1	0.000261	3.87e-07	0.411	0.449	0.164197	0.560793	0.891566	0.0198516	0.333549
1416765_s_at	Gm9803 /// Magmas	3805.14	5578.32	5749.84	3791.87	3840.43	3806.72	5334.38	5372.59	3612.3	3749.15	75.6667	116.553	310.412	113.067	38.1318	271.613	143.984	504.27	251.584	307.876	1.2e-06	4.85e-08	0.368	0.343	0.345508	0.868613	0.815904	0.296308	0.536104
1416766_at	Mosc2	1546.37	2085.64	2879.11	3273.34	2971.6	1671.72	2187.69	2764.07	2984.98	2900.55	55.0351	167.834	20.8182	9.10767	130.951	60.1159	55.9255	111.822	302.61	77.3303	0.000115	5.53e-09	3.51e-10	2.34e-09	0.781248	0.558058	0.487007	0.797542	0.547777	SU	SU
1416767_a_at	1110003E01Rik	2832.22	2994.49	3871.42	8124.54	8525.71	2916.03	2851.78	4285.15	7514.69	7956.84	322.296	605.372	233.142	554.855	222.902	435.197	176.227	689.144	441.543	626.641	0.0231	1.34e-05	1.23e-11	7.6e-12	0.93251	0.833474	0.66132	0.474335	0.9954		SU
1416768_at	1110003E01Rik	2570.65	2848.41	3724.62	6691.53	6885.53	2433.89	2619.74	3743.97	6930.09	7350.55	24.098	184.914	136.43	162.879	80.4364	159.86	126.775	89.1963	288.912	296.811	0.454	5.3e-06	1.64e-12	1.56e-12	0.532068	0.704826	0.370323	0.874458	0.676642		SU
1416769_s_at	Atp6v0b	653.595	1532.59	1606.67	785.348	942.649	793.938	1507.34	1557.89	776.681	748.791	63.6312	36.1216	72.448	16.3133	110.066	46.8518	174.455	47.1383	35.8724	65.5854	1.08e-08	3.9e-09	0.0695	0.00014	0.0723875	0.921551	0.902562	0.669399	0.0651229	SU
1416770_at	Stk25	1916.26	3059.41	3207.27	2127.13	1687.3	1826.32	3048.92	2871.62	2474.95	1885.77	46.9383	257.345	163.654	107.308	85.5452	35.3443	157.969	94.5785	155.151	125.463	2.29e-08	1.55e-08	0.132	0.0056	0.863553	0.916068	0.215518	0.0403815	0.147042	SU
1416771_at	Trappc3	2309.12	2032.45	2283.27	2965.94	2711.67	2399.43	2015.1	2380.28	3244.5	2872.72	126.665	55.7341	264.821	76.4787	96.5913	180.207	130.903	85.7916	137.424	158.649	0.81	0.0814023	3.69e-05	0.00105	0.936725	0.903623	0.71924	0.294302	0.60105
1416772_at	Cpt2	529.989	506.322	744.042	730.742	671.61	388.836	539.373	631.017	764.473	631.92	49.9517	73.6743	73.1122	110.277	46.4122	77.9168	35.423	29.0947	54.0691	72.3628	0.00458	3.91e-08	2.34e-06	0.00167	0.758054	0.516283	0.688108	0.254944	0.804112
1416773_at	Wee1	906.328	298.993	394.16	1638.13	1570.38	960.593	361.069	474.571	2226.47	1555.91	43.325	8.9629	25.6973	14.2621	97.9541	20.4096	52.8742	61.5003	136.297	96.2055	2.95e-12	1.32e-10	7.89e-08	3.29e-07	0.230046	0.0571706	0.35603	0.0057844	0.86282	SD	SU
1416774_at	Wee1	309.91	116.007	151.239	435.363	441.129	271.26	124.373	171.661	548.818	423.62	21.6138	12.6142	14.778	5.47693	35.3845	24.7868	5.74018	5.11893	26.6559	53.9181	2.1e-08	1.27e-06	0.00139	0.00331	0.412318	0.505773	0.786493	0.00617293	0.314161	SD
1416775_at	Atp5sl	123.11	138.522	148.253	125.493	143.922	127.97	152.826	148.984	142.538	121.728	8.79446	38.1336	30.7746	5.80774	43.8841	27.3734	29.4154	3.8491	33.694	4.46329	0.341	0.0296439	0.715	0.089	0.97915	0.973313	0.575131	0.991573	0.216567
1416776_at	Crym	6.10163	180.072	115.386	4.83595	6.98429	3.72865	74.1035	84.9129	5.70076	2.67886	6.0567	43.3865	9.46322	3.01991	7.84666	3.02801	11.5075	27.4325	5.1651	0.959736	2.63e-08	1e-07	0.607	0.964	0.420952	0.0313939	0.117653	0.820091	0.431454	SU
1416777_at	Ceacam12	23.1124	26.6322	21.9992	26.2493	18.9903	19.9779	28.1611	32.8485	24.9196	31.8775	4.19793	4.14248	6.09997	10.4887	3.05241	13.5595	4.96301	13.4551	8.18705	6.71534	0.393	0.589287	0.0594	0.121	0.96742	0.995894	0.869664	0.394941	0.0641589
1416778_at	Sdpr	1264.92	4717.9	3621.47	935.697	1100.93	983.695	3531.38	2977.23	505.291	796.57	55.9578	236.563	39.6006	24.6199	12.3317	52.23	157.331	179.897	28.2985	50.8541	4.98e-14	3.97e-13	9.03e-06	0.0556	0.0299623	0.00631586	0.0829651	2.7e-05	0.000512225	SU				2
1416779_at	Sdpr	1091.58	4293.96	3167.23	926.776	1028.06	770.876	3141.5	2962.06	353.497	714.27	87.8733	487.07	237.213	130.153	58.8259	37.0314	242.207	56.6201	56.2439	42.3957	4.43e-11	3.36e-10	0.000404	0.778	0.00478361	0.0429737	0.432035	1.61e-05	0.00059363	SU				2
1416780_at	Pfkm	741.714	4327.25	6182.85	1166.17	910.5	744.803	5086.92	4776.27	1393.23	852.531	26.0273	252.787	222.202	187.962	52.7372	43.5904	314.219	347.758	193.461	80.3889	9.33e-14	1.74e-14	2.56e-07	0.000185	0.598907	0.313198	0.0588331	0.0808294	0.739157	SU
1416781_at	Praf2	649.651	438.001	383.977	923.387	801.846	671.082	529.418	453.505	1344.37	941.158	52.0534	47.1538	130.135	128.708	36.7715	126.978	31.9705	155.423	114.999	141.901	1.03e-10	4.12e-09	0.000509	0.415	0.616471	0.430777	0.462645	0.00166853	0.0353324	SD
1416782_s_at	Praf2	1597.78	672.963	792.571	1957.29	1662.62	1757.38	722.311	889.005	2833.32	2090.91	193.715	43.9243	31.6746	151.745	97.3661	41.2397	72.2137	44.9859	109.249	179.575	2.51e-11	4.26e-10	6.73e-05	0.0584	0.191955	0.155572	0.514996	0.00110466	0.0335023	SD
1416783_at	Tac1	19.6033	17.067	24.9541	25.4553	26.0264	18.1518	17.8597	31.2819	27.4891	20.5872	15.0338	8.55604	2.37262	10.9919	3.82067	7.13255	12.2534	10.3196	9.06588	1.99215	0.23	0.446187	0.961	0.287	0.333425	0.780118	0.644752	0.267764	0.953972
1416784_at	Pgk2	20.2141	10.9615	10.0201	27.1774	17.8293	21.3641	28.0249	9.65922	10.6677	23.5817	6.01635	8.81226	6.64532	6.41325	13.2126	15.9896	9.97995	5.31306	9.87327	8.14872	0.226	0.227808	0.219	0.335	0.92013	0.570173	0.730978	0.34605	0.975335
1416785_at	Kcnip1	63.0325	71.7051	58.8363	70.9695	62.5589	66.8058	83.4518	75.1165	52.7021	39.5373	20.9352	22.9183	4.23517	17.2603	3.10621	3.36724	7.54759	28.5741	21.3063	11.3783	0.0185	0.575493	0.504	0.0932	0.0931278	0.457077	0.774546	0.580624	0.494396
1416786_at	Acvr1	597.626	301.31	357.762	838.68	767.171	523.297	324.481	379.058	879.743	841.006	76.0308	13.4903	28.0617	41.5121	36.1458	41.0998	62.7348	39.6936	60.4882	81.5903	8.78e-07	1.03e-05	0.000478	0.014	0.373328	0.989102	0.844221	0.872467	0.25738	SD
1416787_at	Acvr1	57.3787	64.8762	52.928	97.5284	74.5782	52.7347	73.899	63.2686	77.0936	68.5426	17.6634	8.52262	16.0406	38.9103	16.151	8.77505	15.3154	1.78599	8.20979	9.47374	0.92	0.995677	0.643	0.982	0.36604	0.595629	0.969024	0.817386	0.964355
1416788_a_at	Idh3g	4272.26	6046.89	6888.72	3826.06	3934.76	4267.96	6167.87	5944.44	4041.01	3734.81	87.5563	404.373	216.515	80.3245	179.761	296.262	133.284	282.127	50.5156	188.633	6.16e-07	3.12e-08	0.529	0.195	0.760535	0.907369	0.325508	0.921929	0.575305
1416789_at	Idh3g	4217.45	6407.16	6835.47	4082.51	3823.09	3916.26	6417.29	6222.19	4124.64	3558.25	119.814	487.972	53.4265	114.983	252.045	275.421	134.486	285.172	132.756	457.411	2.87e-08	3.21e-09	0.642	0.959	0.454207	0.932313	0.313158	0.774014	0.272711	SU
1416790_a_at	Gm5806 /// Gm9855 /// Tdg	2998.31	1558.45	1126.78	2346.59	2543.49	3416.93	1650.14	1194.69	2079.59	2168.1	142.578	138.197	67.9191	148.793	188.564	255.869	77.4671	89.9688	242.69	191.107	1.48e-07	7.88e-10	0.0118	0.115	0.125696	0.83759	0.968456	0.126741	0.0393646	SD
1416791_a_at	Nxf1	1019.1	987.975	1020.39	1483.2	1369.44	1175.73	884.199	940.506	1340.7	1364.71	126.539	115.543	82.8461	91.7345	57.251	37.8574	107.483	61.2105	141.413	48.8167	0.136	0.0795587	0.000376	0.00251	0.427754	0.585867	0.941761	0.390783	0.665691
1416792_at	Ppm1g	2026.55	1106.1	1045.17	917.485	989.492	2230.05	1074.33	973.294	1117.75	1047.19	113.128	50.1406	55.7051	77.9483	77.0677	88.2355	66.2776	52.9139	99.049	47.5453	1.68e-09	7.12e-10	7.97e-11	2.53e-10	0.193792	0.912119	0.4768	0.0631421	0.601941	SD	SD
1416793_at	Atl2	1787.64	1908.28	2530.84	1590.42	1664.72	1820.17	1911.45	2282.09	1663.47	1662.07	31.4246	156.84	69.0699	45.2398	72.2775	29.551	126.197	175.283	40.6526	107.676	0.229	1.08e-06	0.000137	0.0906	0.675909	0.976943	0.453383	0.645962	0.826549
1416794_at	Atl2	455.699	475.519	632.13	373.231	382.702	357.097	473.678	635.383	410.632	430.185	55.5844	3.5105	53.5401	34.4767	38.7763	26.9238	44.3083	25.8128	63.1	24.9521	0.0561	5.71e-07	0.00022	0.0285	0.0254891	0.985275	0.44808	0.500451	0.721017
1416795_at	Cryl1	78.0341	41.6385	48.6955	123.132	96.6608	87.7665	35.0169	68.6408	271.502	208.875	18.3291	11.8947	14.7854	3.95298	19.9462	16.9863	6.21044	14.5044	24.7926	15.4839	0.000171	0.0019911	0.000218	0.0251	0.16803	0.834319	0.464737	2.21e-05	7.47e-05	SD					5
1416796_at	LOC100044475 /// Nck2	1315.37	1063.34	1044.8	1364.75	1141.63	1374.07	1200.68	1070.59	1946.44	1837.58	70.511	20.6616	40.66	56.774	32.7447	99.3482	106.534	30.0714	95.4877	178.767	0.000301	0.000187216	0.77	0.0119	0.183444	0.407989	0.861511	0.000538109	0.000692169						3
1416797_at	LOC100044475 /// Nck2	202.023	142.366	145.272	173.828	126.518	164.613	138.396	145.252	239.794	211.198	24.7251	25.0191	26.0049	33.9614	24.3328	20.2094	30.2423	28.7587	46.7715	31.7957	0.0108	0.0389379	0.216	0.000331	0.594383	0.761957	0.871417	0.05466	0.00324817						3
1416798_a_at	Nme4	254.615	170.129	162.334	279.861	263.372	259.069	182.954	197.025	204.36	272.502	12.3007	17.091	19.9792	29.8011	9.55009	30.7195	25.7351	30.3691	15.7013	40.6674	6.77e-05	0.00101484	0.103	0.529	0.790962	0.520297	0.864308	0.0102483	0.773107	SD
1416799_at	Trpm7	2661.65	2645.31	2728.92	3583.41	3723.82	2492.66	2602.27	3211.36	3102.56	3599.45	201.749	465.31	307.215	55.545	221.526	283.185	268.786	246.787	655.87	455.888	0.413	0.746692	0.00179	0.0028	0.710803	0.843136	0.770609	0.694592	0.851542
1416800_at	Trpm7	520.073	407.551	475.264	665.524	595.746	522.066	440.493	525.734	747.835	735.181	51.7714	90.2511	77.6984	29.3122	86.3882	40.9418	28.4061	127.782	64.868	7.85651	0.173	0.0992591	0.00486	0.00293	0.282113	0.974024	0.672053	0.392353	0.656167
1416801_at	Trpm7	785.244	715.583	878.136	1033.24	1145.28	799.268	646.177	982.996	1026.89	1254.7	130.903	135.12	70.1488	149.903	53.8931	125.885	133.179	165.136	46.164	198.816	0.588	0.212906	0.0628	0.00224	0.759361	0.842707	0.810146	0.82775	0.632771
1416802_a_at	Cdca5	2231.94	103.032	150.546	176.352	78.6834	2162.08	193.192	219.219	842.2	69.1029	41.5146	26.9212	41.8522	13.3024	14.8408	182	17.6702	21.2907	88.3358	11.4338	1.22e-13	9.79e-13	9.41e-13	4.23e-14	0.959602	0.0257107	0.30139	8.87e-07	0.861362	SD	SD				2
1416803_at	Fkbp7	1923.76	2119.1	2812.31	4249.46	3310.98	1847.72	2030.84	2737.95	5547.19	4504.56	106.141	201.147	195.312	157.769	274.491	65.2758	200.326	74.911	319.653	65.7195	0.154	5.67e-07	9.96e-12	1.4e-09	0.974352	0.850099	0.609168	0.000966382	0.00385121		SU
1416804_at	Ehbp1l1	793.721	2114.11	1892.04	869.07	788.424	832.085	2291.07	1688.57	940.594	966.327	49.0238	165.237	49.5643	84.6891	159.692	50.8758	15.9628	52.4191	43.6596	30.845	1.93e-12	8.04e-12	0.185	0.0974	0.0940119	0.611962	0.346279	0.319863	0.0983878	SU
1416805_at	Fam198b	307.541	366.604	502.292	405.372	236.842	264.364	278.629	460.588	782.334	377.188	13.2256	27.6656	50.8007	22.8044	8.90698	20.214	20.0193	31.5168	98.5219	39.3974	0.0257	1.7e-07	0.000582	0.00173	0.383063	0.00725291	0.24163	0.000219444	0.000342875						5
1416806_at	Fdxr	231.55	226.533	295.498	578.429	622.983	226.852	241.724	318.569	449.521	542.691	33.5564	8.45234	8.57692	33.5741	45.0216	16.772	12.817	19.6688	36.1605	14.0708	0.359	0.000653743	3.75e-11	6.81e-12	0.649918	0.686589	0.879995	0.0229292	0.0654815		SU
1416807_at	Rpl36a	21654.2	17907.3	18588.1	18408.8	22995.6	21026.2	19033.1	18402.1	16377.1	20226.9	1549.69	1436.01	952.643	1491.76	721.087	991.492	1163.78	1827.68	1442.87	1031.01	0.00121	0.0187138	0.192	0.036	0.685128	0.92846	0.68724	0.103619	0.141379
1416808_at	Nid1	12976.8	5089.38	5013.43	4359.45	4855.42	12864.1	5464.15	5459.56	4386.47	4721.62	441.625	41.6777	272.077	42.1737	148.417	581.46	199.171	73.246	212.787	155.291	4.88e-10	2.11e-10	6.35e-11	1.5e-10	0.430672	0.488146	0.267403	0.56083	0.83932	SD	SD
1416809_at	Cyp3a11	26.8166	20.0186	15.8365	30.3279	25.6467	14.6554	16.6973	15.2283	23.1704	15.2746	7.85372	11.218	6.06861	12.6889	2.99784	11.5271	5.45862	12.7212	4.75243	5.84572	0.845	0.488909	0.665	0.602	0.947972	0.907835	0.519289	0.956659	0.824569
1416810_at	Mea1	1450.53	1465.56	1628.84	2112.33	2140.31	1524.07	1537.24	1594.42	1810.02	2194.09	200.275	112.156	129.986	239.859	66.0716	113.25	75.5999	228	204.766	192.683	0.12	0.0129492	9.53e-06	4.35e-07	0.704742	0.824702	0.989267	0.265557	0.619113
1416811_s_at	Ctla2a /// Ctla2b	233.98	879.405	1568.38	100.616	51.1885	66.4066	296.587	1381.34	61.4449	35.1574	40.5691	110.255	243.175	11.538	10.116	7.28956	17.3091	105.703	9.62634	14.8163	2.17e-09	2.6e-11	1.24e-06	1.05e-09	1.74e-06	0.000139049	0.223838	0.0001916	0.0192053	SU	SD	4		4
1416812_at	Tia1	1738.11	1295.65	1299.28	1309.74	1089.49	1549.5	1227.16	1345.92	1109.98	1119.1	211.668	49.9637	91.4009	87.1093	52.0015	236.72	47.5275	52.5468	82.475	103.747	0.0145	0.00412796	0.00111	3.02e-06	0.648233	0.933618	0.567985	0.0167725	0.795294
1416813_at	Tia1	1096.7	784.135	800.841	722.054	597.537	980.763	763.862	838.083	574.781	581.531	126.782	42.2875	22.0891	28.4662	69.1909	48.1091	50.2391	17.8373	15.2408	43.7327	3.49e-05	0.000194662	9.94e-07	2.55e-08	0.423599	0.997956	0.657484	0.0162961	0.672609		SD
1416814_at	Tia1	1036.29	1217.88	1243.47	1225.21	1000.53	962.325	1098.05	1259.6	949.032	1036.55	138.064	84.3273	50.6597	56.9888	59.8742	48.8737	10.9011	55.8609	53.9636	34.1755	0.0125	0.00451682	0.0199	0.737	0.535685	0.503607	0.836015	0.00512145	0.814671
1416815_s_at	Bub3	5967.69	3258.92	3527.22	3987.22	4090.71	6410.99	3335.14	3451.99	4735.28	4079.33	335.958	315.361	291.177	138.691	205.977	399.462	248.735	252.266	214.726	312.863	2.14e-08	5.39e-08	1e-06	1.06e-05	0.933544	0.989296	0.991723	0.567432	0.343413	SD
1416816_at	Nek7	3822.25	4341.04	5068.07	4101.23	3807.59	3591.82	4328.18	4901.88	4607.92	3897.86	114.17	167.414	39.268	52.5335	94.2253	329.963	25.6547	117.946	105.853	105.31	0.104	9.24e-06	0.00156	0.639	0.845087	0.933929	0.882166	0.188445	0.676576
1416817_at	Nek7	285.147	275.595	336.891	261.206	365.143	244.722	266.639	304.862	270.635	298.692	103.467	40.0434	12.4027	18.0695	78.8414	47.786	32.0057	37.3292	38.6349	49.3822	0.025	4.01e-05	0.000471	0.466	0.819278	0.566908	0.518384	0.365666	0.314959
1416818_at	Parva	752.494	565.853	402.169	372.809	329.327	826.635	628.81	442.981	417.657	342.488	40.3195	63.5675	36.7032	12.1037	18.8129	15.5368	110.883	27.5825	57.2118	4.1849	0.0658	4.63e-05	6.01e-07	2.32e-08	0.778645	0.953637	0.946239	0.275707	0.351706	SD	SD
1416819_at	Cdc37	3397.76	3199.03	3389.04	3188.44	3789.51	3418.47	3151.87	3145.1	2741.06	3124.24	103.805	157.528	95.2085	34.7374	86.6332	103.959	148.457	126.923	154.531	149.525	0.0929	0.441807	0.0573	0.00772	0.82964	0.920017	0.871417	0.0408341	0.0128163
1416820_at	Cdc37	155.141	44.4231	61.9589	121.166	109.398	136.711	48.9661	68.9792	82.6093	110.913	3.82416	8.38201	4.82127	33.9036	12.5367	15.1434	27.6728	21.4102	20.904	11.2972	8.1e-05	0.000781587	0.048	0.0862	0.693504	0.494486	0.419959	0.328643	0.753825	SD
1416821_at	Dgcr14	204.302	155.691	166.956	242.753	232.371	194.051	157.309	174.468	229.701	213.914	12.8871	18.9501	10.9467	25.6939	11.8816	21.3607	1.0976	17.4506	18.2459	19.0961	0.0274	0.00514674	0.814	0.676	0.943262	0.819273	0.878073	0.943365	0.401565
1416822_at	Dgcr14	74.5147	49.3873	72.1	54.0896	15.5777	84.7344	50.5962	31.1381	39.4344	22.6033	38.9616	11.1651	32.206	17.7654	14.6188	2.9896	29.8053	8.85051	8.09789	28.2268	0.252	0.110164	0.251	0.0111	0.093012	0.969332	0.694131	0.144154	0.358162
1416823_a_at	Osbpl1a	547.245	435.416	491.349	915.445	897.029	549.41	423.287	506.602	913.521	895.872	55.004	40.891	57.3516	60.7147	41.953	19.3073	64.4018	11.9655	61.4161	33.0795	0.0968	0.888024	9.69e-07	1.48e-06	0.369079	0.821281	0.91231	0.914365	0.510716		SU
1416824_at	B230118H07Rik	1298.18	1827.03	2315.88	1016.06	851.336	1316.99	1885.76	2245.32	1074.1	947.838	64.7548	22.5022	15.4091	4.68875	24.0226	35.6655	92.0549	69.6553	14.8718	12.0954	1.13e-07	1.95e-10	3.39e-05	1.28e-08	0.763493	0.981244	0.470852	0.63505	0.0458409	SU
1416825_at	Snta1	389.675	850.895	1024.54	1004.31	763.436	488.983	908.415	938.195	1100.38	940.726	34.7181	12.9864	34.0601	122.802	63.1968	37.969	83.42	111.774	101.478	126.935	2.48e-09	1.8e-10	2.69e-09	1.1e-07	0.0963579	0.824658	0.186925	0.483419	0.102823	SU	SU
1416826_a_at	Med20	1654.85	1898.74	1889.64	1679.21	1831.26	1667.41	1836.64	1811.09	1624.21	2059.14	122.326	112.545	97.2616	104.439	49.9183	136.179	96.1458	167.393	69.3989	181.482	0.0115	0.00236881	0.664	0.0386	0.471346	0.935509	0.897297	0.803356	0.0852598
1416827_at	Tbxas1	47.6733	42.8637	34.9758	63.147	80.2487	32.4705	67.3188	46.8826	56.4262	56.9632	11.5708	12.9257	25.5773	19.3387	11.2061	24.2907	12.4347	6.3293	15.0923	22.4602	0.153	0.00927015	0.969	0.758	0.459041	0.849734	0.881814	0.44908	0.260636
1416828_at	Snap25	10.3679	10.428	9.90685	21.5741	17.0921	16.9564	2.8661	3.62566	14.2125	3.89724	6.50912	5.96907	6.15941	4.46556	9.42493	10.2681	0.99863	1.10205	8.85218	0.774426	0.27	0.00699079	0.596	0.376	0.586006	0.96152	0.982583	0.997394	0.833845
1416829_at	Atp5b	18382.4	18867.7	18510.9	13532.3	15479.8	16860.7	19394.2	17189.1	13438	14372.9	2066.55	474.33	500.326	506.992	877.282	590.267	1175.71	436.193	490.655	504.139	0.301	0.916269	1.97e-07	3.48e-06	0.581796	0.839641	0.810146	0.728881	0.844645
1416830_at	0610031J06Rik	1554.88	2113.86	2609.86	2989.46	2525.5	1456.25	1989.72	2604.73	3786.55	3114.81	69.38	117.913	65.4766	94.3858	69.0608	43.8058	140.257	120.186	173.873	122.294	3.58e-06	1.33e-09	4.05e-10	1.54e-08	0.902485	0.918464	0.539963	0.00559959	0.012806		SU
1416831_at	Neu1	243.943	584.576	662.101	488.83	581.141	283.628	573.42	620.206	396.76	475.058	26.0091	17.2563	68.1543	15.4958	7.39882	31.7363	36.0389	15.913	15.7505	1.18128	7.43e-11	7.17e-12	7.02e-09	7.22e-11	0.0860483	0.983618	0.34048	0.0102657	0.00212042	SU	SU
1416832_at	Slc39a8	95.886	79.1243	85.7462	87.2692	97.0971	82.559	83.3825	93.5386	92.1404	55.5751	9.99135	21.8451	21.1252	7.51928	12.8957	10.7988	16.907	5.47933	2.69765	19.0775	0.0083	0.197144	0.296	0.981	0.0349938	0.288679	0.648222	0.484942	0.0126817
1416833_at	Keg1	29.8391	22.3325	24.9629	25.386	25.2672	26.9194	25.6483	32.4358	33.8185	28.4212	11.6427	5.4416	14.4223	10.7955	9.40139	8.29104	10.9842	9.69678	1.39417	9.85227	0.635	0.133705	0.427	0.783	0.721104	0.444849	0.69531	0.828513	0.671403
1416834_x_at	Ndufb2	3175.69	3869.01	4827.99	1997.43	1918.89	3538.31	4183.64	4591.58	2471.9	2129.62	251.644	321.031	100.993	81.9556	127.724	119.983	232.726	294.236	83.6801	57.1125	0.000405	2.18e-07	3.94e-06	3.21e-05	0.165346	0.577348	0.813633	0.0132959	0.517725		SD
1416835_s_at	Amd1	7573.65	4562.48	5023.74	6298.7	7984.15	8220.72	4818.93	4838.48	6238.26	7296.38	394.402	280.157	193.267	168.033	24.5142	269.36	201.327	136.889	244.849	425.25	4.88e-09	3.21e-08	0.0033	0.0673	0.131244	0.772762	0.73494	0.376654	0.212768	SD
1416836_at	Lrp10	1950.99	1429.77	1543.43	1448.55	1449.53	2127.05	1606.57	1640.63	1780.72	1513.01	208.723	108.552	89.0392	195.75	100.343	78.5864	106.764	92.1849	146.326	176.223	0.00586	0.0207137	0.000369	0.000164	0.12403	0.436203	0.49912	0.0177854	0.903272
1416837_at	Bax	4067.91	2464.22	2209.75	3090.74	4386.43	4100.44	2678.43	2231.88	2930.47	3513.83	100.098	95.8862	91.222	182.507	29.0955	80.0647	122.387	123.347	60.0199	203.296	1.05e-08	5.23e-10	7.09e-05	0.0522	0.359205	0.707102	0.689103	0.0720085	0.010869	SD
1416838_at	Mut	1000.42	1446.28	1459.75	1313.01	1193.59	871.185	1454.02	1368.08	1521.13	1075.88	71.2334	56.2667	82.6694	27.717	184.58	23.0948	105.011	25.9006	85.1414	301.95	3.96e-08	1.05e-08	1.36e-07	5.48e-08	0.539722	0.76573	0.970992	0.733647	0.045859
1416839_at	Mut	45.0777	113.12	101.365	120.318	120.725	45.8216	79.3635	87.4285	89.3759	125.54	3.3793	12.8325	8.91085	19.678	17.1782	5.36918	8.0978	8.92892	16.6368	25.1671	1.99e-06	7.78e-06	1.1e-07	4.82e-09	0.831409	0.259643	0.354981	0.0414913	0.0501655	SU	SU
1416840_at	Mid1ip1	2275.49	4161	2994.89	2844.95	3204.56	2323.13	4224.87	2557.37	2648.37	3064.94	196.695	221.583	211.078	197.22	430.67	80.9184	283.118	229.378	314.824	102.296	6.01e-09	5.29e-05	0.000229	4.13e-06	0.84523	0.934027	0.373506	0.0888502	0.4817	SU
1416841_at	1110059E24Rik	1630.14	964.419	979.128	1468.79	1436.42	1674.03	1073.06	1013.2	1540.52	1434.82	68.5057	54.1082	33.5461	23.4967	36.2018	20.7074	36.2677	91.8019	19.8455	25.8635	2.02e-07	9.86e-08	0.00315	0.053	0.987663	0.773862	0.758618	0.717288	0.358362	SD
1416842_at	Gstm5	1247.8	2043.23	2396.66	2397.44	2156.44	1452.46	2132.27	2452.44	3135.62	2777.53	40.053	101.922	68.0059	44.0088	106.629	13.0175	64.7771	206.699	236.407	114.567	1.19e-09	2.99e-11	9.45e-11	5.13e-10	0.0329473	0.566794	0.999256	0.00802155	0.0116891	SU	SU
1416843_at	Pde6d	1175.51	1186.19	1461.75	2241.51	2261.61	1237.39	1261.97	1504.66	2122.6	2116.01	150.48	81.768	123.377	208.308	200.115	75.0998	38.9974	139.79	257.368	123.391	0.0535	1.5e-06	4.5e-10	1.84e-10	0.958101	0.545509	0.919727	0.826213	0.200514		SU
1416844_at	Prmt2	2327.2	2285.95	2435.34	1415.99	1323.34	2520.81	2238.7	2143.32	1784.78	1442.32	314.344	168.298	148.74	23.4312	148.825	99.679	59.6103	326.093	87.4392	288.435	0.226	0.114676	5.04e-07	1.85e-08	0.126184	0.643106	0.872407	0.12074	0.580187		SD
1416845_at	Tmem132a	1403.61	1622.27	1412.37	838.045	741.891	1798.93	1572.75	1222.3	952.173	708.125	128.717	142.107	37.5873	34.1956	27.1375	119.856	83.0418	55.2504	122.111	110.287	0.0299	0.571247	3.56e-08	8.95e-10	0.0189311	0.953534	0.193141	0.146552	0.675476		SD
1416846_a_at	Pdzrn3	1117.57	2476.04	3498.7	2721.91	1343.99	896.909	2262.31	3225.15	4275.87	2394.23	82.8706	30.8957	224.741	18.3214	57.0032	94.3578	80.2371	164.65	214.241	348.532	8.11e-10	7.71e-12	1.37e-10	0.018	0.0542127	0.369317	0.639095	0.000102524	0.000738055	SU					5
1416847_s_at	Oas1d /// Oas1e	21.8815	17.9631	11.9264	17.8709	15.0765	17.1219	17.4904	8.20118	24.8542	19.1165	5.06229	13.6985	11.9775	10.0995	8.72408	5.03489	3.91352	6.21228	11.9651	6.74801	0.931	0.598492	0.719	0.897	0.289262	0.614274	0.58072	0.918077	0.814432
1416848_at	Ubl5	559.335	536.951	597.682	594.059	509.326	456.971	562.871	598.941	671.62	476.688	13.2308	79.3697	35.8775	57.8638	19.4538	23.9286	75.3673	54.2662	87.3007	59.6367	0.00896	0.000176552	0.0317	0.624	0.901781	0.853145	0.923772	0.0222932	0.436352
1416849_at	Cisd1	3429.52	3111.1	4219.72	2458.07	2312.16	3783.34	3284.73	4201.88	2875.32	2780.46	75.3567	293.037	158.574	84.5701	205.735	112.113	117.836	160.046	131.45	103.922	0.103	0.000226062	3.66e-07	1.86e-07	0.145251	0.617797	0.766948	0.019242	0.0735069
1416850_s_at	Cisd1	6357.15	4957.42	6702.83	4251.13	4102.24	7120.24	5585.26	6520.18	5241.51	4744.28	258.082	334.688	107.893	172.133	223.675	298.895	128.548	345.971	79.8691	249.021	3.98e-05	0.841688	2.11e-07	2.37e-08	0.141215	0.234143	0.628738	0.0164268	0.103369		SD
1416851_at	St13	114.609	77.1123	82.6481	45.3898	44.2119	99.0509	72.2028	64.5501	37.1369	33.4239	9.02241	26.4831	5.5696	14.561	31.9029	17.7289	49.0235	12.6674	39.9937	3.56642	0.0059	0.351616	1.2e-07	2.7e-06	0.30429	0.950373	0.885239	0.376965	0.00835325		SD
1416852_a_at	Ncdn	602.799	483.558	359.835	400.774	369.874	678.206	535.99	457.541	443.72	422.901	91.0335	41.4032	14.7602	35.6994	20.9389	48.2771	39.7749	33.291	83.3155	27.6146	0.000536	2.44e-06	3.37e-07	3.12e-07	0.0646682	0.618277	0.525736	0.32214	0.218192		SD
1416853_at	Ncdn	197.393	150.38	115.674	126.213	89.7077	239.611	145.74	132.024	123.17	136.916	9.27826	27.1247	10.2527	24.0588	8.81157	15.3741	26.355	15.5966	30.5036	10.8722	0.000224	1.9e-05	8.3e-05	5.09e-07	0.00752049	0.507785	0.423918	0.588763	0.0274805		SD
1416854_at	Slc34a2	126.675	117.528	61.7896	88.6736	91.4206	65.0965	116.477	62.0951	117.723	90.678	47.438	15.0885	19.9866	31.4494	38.0289	5.44601	32.0832	26.4313	71.824	17.9962	0.489	0.0128992	0.00566	0.0133	0.233507	0.945986	0.685511	0.468004	0.632134
1416855_at	Gas1	5239.56	7733.99	7696.32	7957.51	6204.86	3170.88	7324.49	7885.91	9021.13	7277.64	331.383	258.625	344.725	946.565	76.2586	579.639	453.236	828.126	795.232	268.9	9.98e-09	2.94e-07	4.36e-09	1.33e-06	0.000496448	0.575142	0.230659	0.204505	0.320499			1		1
1416856_at	3230401D17Rik	2172.68	1698.12	1909.6	2007.09	2065.85	2118.76	1690.67	1902.08	2132.92	2038.96	64.2025	123.359	138.89	79.1808	30.5364	56.96	124.597	83.4288	170.584	141.576	0.000611	0.207231	0.0289	0.0433	0.816893	0.949384	0.917966	0.431431	0.622224
1416857_at	Sdf2	3209.89	4745.89	6273.05	5150.63	4080.89	3021.22	5006.44	6078.93	6709.79	5016.9	67.4353	319.092	337.285	36.4986	205.906	64.3005	153.429	340.684	244.866	201.469	5.48e-06	4.65e-09	1.27e-07	0.000138	0.666647	0.818332	0.910199	0.00334861	0.0360423	SU
1416858_a_at	Fkbp3	6641.89	8445.81	9028.12	4225.92	5280.5	6358.62	8185.8	8395.11	3218.17	4039.51	217.266	425.677	536.105	109.919	322.319	234.906	508.658	265.521	204.559	272.509	0.00113	0.000275468	2.07e-05	0.0137	0.620508	0.929258	0.794564	0.00347775	0.0148737
1416859_at	Fkbp3	2988.13	3790.85	4488.68	1869.46	2272.45	3121.41	3751.14	4266.64	1399.02	1739.86	181.026	102.91	300.369	102.816	194.922	158.704	291.665	46.5823	23.3434	22.229	0.00612	1.24e-05	1.92e-07	0.000133	0.727568	0.893457	0.517239	0.00283767	0.0042409
1416860_s_at	Ing1	1511.81	1020.21	1182.4	1000.96	1023.39	1358.86	1097.28	1179.63	1221.49	955.68	73.52	104.839	57.6101	61.6816	37.5549	75.7504	43.0383	57.4888	65.1093	74.4068	1.45e-05	0.000404017	3.92e-06	8.28e-06	0.239427	0.889849	0.728317	0.0434978	0.197626
1416861_at	Stam	2088.54	2987.99	2426.3	1632.79	1802.99	2035.5	2933.57	2431.26	1454.69	1669.06	26.1206	105.99	103.851	105.853	70.6062	91.4015	54.1621	136.247	12.4882	106.639	5.58e-08	5.4e-05	5.17e-07	0.000322	0.688326	0.963103	0.911297	0.285335	0.52954
1416862_at	Stam	880.206	1373.99	1091.17	1085.19	1195.37	811.271	1303.11	1073.21	993.358	1264.81	88.0974	51.1464	75.792	69.4077	44.9477	30.0528	35.1923	68.5493	37.8985	34.8177	8.75e-10	2.65e-07	6.47e-07	1.32e-08	0.541483	0.935509	0.417248	0.0746828	0.700784
1416863_at	Abhd8	540.84	490.267	387.274	413.521	300.885	560.016	533.171	438.509	574.222	368.562	45.1888	37.3215	41.6879	19.9228	40.0108	59.6306	34.4876	17.6623	19.2356	53.2464	0.428	0.727042	8.85e-05	2.7e-07	0.409923	0.454007	0.850129	0.000661068	0.108542		SD
1416864_at	Surf6	540.09	497.313	451.085	682.429	907.786	569.595	460.713	476.106	485.528	885.382	36.3205	21.2055	12.3952	31.8348	58.8163	45.5966	12.5699	22.6196	4.8784	56.1597	0.049	0.00515171	0.000187	8.63e-09	0.233647	0.461982	0.16368	0.0012364	0.674059
1416865_at	Fgd1	478.783	298.403	270.67	450.773	431.513	510.001	305.663	347.188	497.666	436.635	39.8051	16.3685	31.7064	23.5192	21.2306	38.0755	49.609	44.3904	20.2524	44.0963	1.02e-08	3.67e-08	0.0251	0.00129	0.283977	0.993869	0.250079	0.0610575	0.514476	SD
1416866_at	Bet1	644.247	764.418	895.917	1209.54	1166.9	570.7	726.747	844.872	1407.64	1171.37	31.9482	59.6749	42.6226	96.1152	36.6959	31.3512	30.341	19.0003	85.9174	21.4372	0.000624	4.56e-06	3.54e-09	6.16e-09	0.447528	0.704371	0.762586	0.0524625	0.738119		SU
1416867_at	Bet1	562.962	503.698	605.198	671.844	720.385	441.745	559.601	579.318	703.395	593.431	24.4661	58.8302	64.9973	52.0612	46.9851	16.7817	29.7213	44.1323	19.8787	38.4843	0.114	3.16e-05	6.13e-05	0.000158	0.0683935	0.656555	0.670741	0.467566	0.856798
1416868_at	Cdkn2c	1540.07	1159.26	1296.5	687.699	530.314	1514.49	1127.7	1269.34	1308.84	501.127	64.1455	46.6613	62.262	33.1916	18.5862	18.3028	40.2155	57.0961	77.3013	51.0584	0.000342	0.0617947	1.72e-11	1.51e-12	0.361778	0.751801	0.513714	7e-06	0.11725		SD				2
1416869_x_at	Lime1	140.578	148.266	157.817	209.643	146.377	163.834	161.934	131.882	180.681	168.585	12.5203	2.79596	4.60154	20.3062	10.1665	21.4929	26.432	23.9353	41.5031	37.3059	0.768	0.981218	0.0567	0.269	0.251983	0.321646	0.347607	0.230816	0.258973
1416870_at	Dnalc4	489.102	669.954	644.582	720.48	645.452	521.66	676.949	609.274	749.555	680.781	49.6589	15.7587	44.9825	2.68944	49.4531	34.1161	37.0996	18.5119	27.1615	18.4566	3.18e-05	0.00066568	0.000192	0.023	0.733088	0.515963	0.938255	0.916351	0.18102
1416871_at	Adam8	570.425	194.359	189.399	208.15	113.737	642.779	170.428	195.642	284.824	137.702	31.0178	10.5091	15.1388	51.3607	27.7124	16.3732	41.048	14.9457	24.6426	7.24892	5.98e-09	1.4e-08	3.6e-08	2.28e-10	0.0169158	0.97075	0.7947	0.00218989	0.17168	SD	SD
1416872_at	Tspan6	944.348	1162.38	1101.15	776.636	684.623	870.714	1069.49	1030.9	1109.24	727.816	70.068	31.2417	156.738	42.7418	27.1192	80.6426	104.392	50.8585	37.9847	83.6205	0.00189	0.0041039	0.000192	2.58e-06	0.429615	0.85116	0.843487	0.000214142	0.598989
1416873_a_at	Cdk2	1603	2118.58	1107.44	740.503	645.647	1832.58	2097.39	1253.45	855.943	590.951	57.594	94.8316	38.3743	66.267	40.2632	126.401	20.6909	240.139	104.401	32.1256	3.38e-06	1.79e-05	9.32e-11	3.74e-11	0.164134	0.882032	0.917884	0.00323377	0.9505		SD
1416874_a_at	Paf1	384.863	359.263	299.73	347.106	324.989	411.867	340.677	321.054	336.255	329.487	32.831	20.6746	17.9539	32.0029	22.2334	48.6242	13.8487	68.0177	31.1891	22.6475	0.89	0.0159399	0.0507	0.000142	0.659017	0.628343	0.900969	0.954112	0.884983
1416875_at	Parvg	21.1742	23.6108	13.8262	57.1155	56.9005	25.9918	42.486	27.7584	32.7047	26.4348	28.0172	15.8205	11.1127	8.78074	33.2652	20.0486	26.5757	6.10365	21.0638	5.48393	0.933	0.135862	0.295	0.0463	0.150909	0.744901	0.72247	0.066421	0.705424
1416876_at	Parvg	48.9914	62.1493	48.9467	65.9983	61.0759	52.2557	53.4828	55.274	53.4954	61.9737	11.4985	10.7957	11.2967	4.89224	10.1926	9.55197	15.4492	19.3832	11.0466	17.6767	0.542	0.0414816	0.755	0.485	0.327106	0.815894	0.95661	0.992801	0.789355
1416877_a_at	Mrpl51	6450.41	5974.31	6364.33	4155.24	4560.67	6881.34	6284.88	6388.08	4742.84	4243.04	28.5018	201.839	133.136	66.3652	93.9496	230.14	187.596	208.69	542.078	149.928	0.0166	0.586909	6.98e-08	3.38e-07	0.249917	0.589214	0.989011	0.0809472	0.582564
1416878_at	Mrpl51	317.309	319.863	306.233	256.406	297.355	329.821	314.207	326.587	256.314	269.258	27.155	7.48808	27.9924	21.7101	20.0383	37.6708	33.1238	36.0882	15.3398	31.2575	0.852	0.875244	0.00563	0.757	0.915202	0.908805	0.680701	0.69315	0.24363
1416879_at	Mrpl51	174.953	211.701	206.069	195.766	215.135	177.821	225.268	204.388	155.578	175.387	20.2345	21.8733	20.4175	35.8775	14.4837	14.0931	14.5746	2.01275	24.5049	35.7038	0.000242	0.000200862	0.38	0.000129	0.183913	0.468553	0.508785	0.202258	0.0162284
1416880_at	Mcl1	2363.06	2390.99	2750.03	2457.45	3022.61	2457.28	2342.38	2499.01	2224.73	2875.97	136.352	93.4037	132.552	156.211	101.711	80.9154	73.3403	22.7195	140.188	46.5069	0.834	0.00591963	0.526	0.000116	0.481528	0.881107	0.337611	0.267392	0.27029
1416881_at	Mcl1	1835.11	1947.55	2196.93	1239.36	1326.43	1575.76	2017.4	2050.59	1164.16	1511.04	124.135	173.067	255.075	63.91	82.721	139.436	112.184	42.3915	60.7144	21.1718	0.022	0.000508016	1.35e-05	0.000151	0.0995522	0.995433	0.657103	0.082243	0.285889
1416882_at	Rgs10	315.195	154.669	162.905	447.077	510.95	289.461	174.213	204.691	357.967	519.937	27.004	5.29944	22.6008	26.289	15.825	19.1175	15.4192	3.45683	54.8046	37.3743	9.46e-11	2e-09	3.67e-05	7.78e-08	0.976095	0.672395	0.586617	0.0267041	0.512766	SD	SU
1416883_at	Clptm1	1270.04	1118.84	1069.16	1066.17	1071.79	1358.88	1141.46	1064.93	1191.9	1106.62	67.5741	131.683	98.3644	69.0869	26.0842	84.5239	46.145	77.438	158.353	148.358	0.131	0.00707996	0.0227	0.0136	0.0820912	0.857318	0.828815	0.338752	0.577402
1416884_at	Cbx3	12282	5721.49	6007.77	7619.55	7276.33	10860.1	6288.43	6380.12	8587.29	7292.73	1209.89	297.824	264.312	244.51	165.729	176.517	754.591	592.073	474.493	494.211	1.69e-08	7.04e-09	0.000282	2.42e-05	0.851263	0.818789	0.313675	0.976102	0.333549	SD	SD
1416885_at	1110038F14Rik	1148.93	1473.17	1288.15	1397.39	1274.35	1170.86	1430.72	1327.49	1429.6	1339.88	47.6291	20.1294	129.33	109.265	55.9503	11.271	49.427	25.6281	92.5757	56.0017	0.000125	0.012857	0.0639	0.0913	0.943564	0.914622	0.872034	0.33579	0.92474
1416886_at	C1d	204.682	175.532	180.357	204.135	219.605	171.147	163.616	186.073	196.968	208.773	25.2094	12.7702	1.04883	26.4216	20.3391	24.5996	4.04688	11.5533	17.5397	6.48613	0.126	0.395308	0.896	0.215	0.864529	0.726593	0.671244	0.729077	0.911283
1416887_at	C1d	36.7073	33.4889	20.4071	20.2633	30.9634	28.7002	38.8737	32.8901	39.5428	26.2377	14.4194	13.2597	12.1305	0.774654	1.78023	22.5517	17.8699	11.993	11.7522	3.96444	0.568	0.249779	0.153	0.476	0.985412	0.994149	0.710906	0.846362	0.943507
1416888_at	Fadd	305.906	195.506	201.019	247.122	242.796	272.753	212.291	209.844	228.299	225.771	37.637	14.3591	35.2498	36.1092	24.7352	25.4477	9.70541	8.29288	16.9986	15.4939	5.21e-05	6.56e-05	0.000598	0.000479	0.619868	0.744673	0.767286	0.402837	0.555861	SD
1416889_at	Tnni2	1431.93	21214.8	24469.4	842.287	814.719	1318.01	21930.4	22609	681.127	443.658	14.565	1173.12	1600.53	57.2076	79.7352	85.4023	721.765	1632.05	33.668	66.8154	1.04e-16	3e-17	1.87e-08	8.3e-08	0.21007	0.998088	0.741599	0.0124549	6.07e-05	SU	SD			3
1416890_at	Wdr74	732.286	663.979	533.453	673.099	1055.01	721.736	555.583	542.531	439.593	791.598	12.429	58.4637	43.347	40.6722	37.0173	4.33456	20.6433	28.9294	40.4513	60.4627	0.0181	2.16e-05	0.133	5.59e-06	0.346008	0.338329	0.438946	0.000344186	0.0154802					2
1416891_at	Numb	637.241	579.35	706.596	854.091	745.21	623.522	577.224	708.247	1184.25	944.859	53.2925	36.0893	54.6738	46.8767	61.9807	13.3785	48.0596	42.1022	45.1205	45.7392	0.452	0.00574608	7.5e-05	0.000926	0.316839	0.960428	0.450734	0.000876178	0.0525469
1416892_s_at	Fam107b	1627.16	739.782	667.485	1195.25	1235.63	1576.93	685.731	705.026	1181.67	1058.44	133.775	72.6732	22.8618	81.0429	39.4495	2.79734	5.82789	22.4811	24.3789	42.6478	7.33e-12	4.14e-12	3.59e-06	1.44e-05	0.882012	0.836043	0.145741	0.723899	0.104726	SD
1416893_at	Fam107b	232.487	99.5574	94.5685	100.214	112.544	201.988	103.229	101.168	117.15	122.597	34.6393	14.9429	12.9746	27.0184	23.9948	18.3355	23.4952	25.2277	13.9887	6.83272	3.94e-09	3.07e-09	4.55e-07	3.57e-07	0.519983	0.980412	0.241444	0.986409	0.930176	SD	SD
1416894_at	Hspbp1	741.694	633.302	503.098	496.914	603.156	787.322	701.297	493.265	444.038	483.297	64.8437	92.4923	16.3724	11.8308	45.7236	86.0463	117.595	35.9986	9.15399	61.3577	0.00227	0.000410703	9.01e-06	0.0102	0.363498	0.964746	0.591099	0.287857	0.0545715
1416895_at	Efna1	326.353	190.73	184.756	403.067	410.394	266.898	189.911	186.239	468.871	466.273	14.7426	3.75183	28.2189	10.2393	9.62952	9.09703	34.4971	15.2739	11.4404	34.6294	4.69e-08	3.2e-08	0.000165	7.32e-06	0.261917	0.512777	0.959999	0.0593168	0.524395	SD
1416896_at	Rps6ka1	25.6082	23.5376	60.3443	33.3472	26.9065	34.745	52.9163	55.7775	35.9145	26.5676	11.9187	9.68426	0.297303	15.4919	15.2307	10.6513	14.9018	18.4702	22.1389	2.72574	0.0679	0.160882	0.0509	0.0115	0.333442	0.206638	0.904663	0.150513	0.586186
1416897_at	Parp9	92.7716	115.304	108.327	58.1321	58.324	76.2186	120.047	131.323	78.7631	41.9212	12.5843	21.8203	6.48697	14.7067	8.49859	15.0639	28.8893	12.5821	15.3361	8.78367	0.961	0.0551744	0.000114	0.000996	0.090458	0.748778	0.632265	0.0224663	0.37599		SD
1416898_a_at	Irf3	275.82	347.942	324.96	318.623	263.468	261.57	332.344	334.383	295.861	316.118	26.4909	53.7184	43.4808	31.5989	32.2889	19.5988	33.1509	42.4672	36.4504	27.8098	0.00883	0.0194665	0.688	0.625	0.800859	0.930992	0.852951	0.943288	0.88058
1416899_at	Utf1	31.0778	32.0426	31.7826	44.6953	34.7356	27.0674	47.6289	35.3308	61.7224	35.0016	3.83671	4.3688	14.2989	15.0032	12.5937	4.164	13.9294	15.9245	39.6759	6.82888	0.46	0.915135	0.893	0.731	0.271111	0.608982	0.842757	0.988269	0.914873
1416900_s_at	Gdf1 /// Lass1	10.4448	116.62	101.788	19.2426	23.1274	8.64662	143.448	68.0528	25.4202	18.9799	0.949111	28.7321	31.2879	1.1323	6.62425	1.14544	26.1376	30.2791	15.9013	12.6734	3.34e-07	5.3e-07	0.0898	0.109	0.0867118	0.837009	0.158621	0.747315	0.420984	SU
1416901_at	Npc2	12440.2	9480.64	11791	13966.6	13615.6	12081	9478.35	11328.7	15070	14743.7	654.945	441.888	407.22	664.752	489.646	107.604	112.196	891.13	749.877	750.742	2.94e-06	0.159942	3.4e-06	0.00175	0.97138	0.766514	0.991766	0.276209	0.0833912
1416902_a_at	Cox5b	7054.61	9714.62	9750.12	5505.22	6446.74	6494.02	9909.3	8798.46	5695.51	5676.27	434.161	549.6	544.563	275.642	335.149	121.549	348.785	610.118	508.218	595.019	2.41e-06	3.78e-07	8.13e-06	0.0099	0.82533	0.942829	0.432229	0.758846	0.0302118
1416903_at	Nucb1	715.866	959.195	801.409	1741.66	1672.67	723.131	928.53	928.443	1864.25	1619.13	76.5188	21.9949	104.274	108.306	93.7268	17.1826	33.3877	43.0199	129.001	102.835	0.000126	0.000640747	3.03e-10	7.41e-11	0.971152	0.86716	0.936059	0.328443	0.94942		SU
1416904_at	Mbnl1	10562.6	7225.56	8885.25	15639.6	12348.1	10662.5	6890.71	8620.65	14740.6	11822.4	599.584	66.1725	132.305	313.165	353.146	136.271	278.436	319.008	35.8135	308.883	1.09e-07	0.000573172	3.71e-09	0.00189	0.946563	0.60477	0.87225	0.263248	0.910715
1416905_at	Guca2a	6.68048	8.77531	22.358	8.9792	8.70251	15.6991	5.48554	5.30476	9.70719	6.95674	2.99355	1.3939	28.2988	2.49756	7.29646	11.5995	1.48802	3.08343	2.5967	1.29362	0.446	0.342078	0.118	0.489	0.0380172	0.911287	0.767031	0.919023	0.570334
1416906_at	Anapc5	4907.02	4258.7	4655.27	4394.57	4154.34	5050.3	4207.19	4336.85	5348.64	4281.53	56.3263	303.136	104.4	66.5787	164.241	368.861	88.8872	121.037	251.306	147.142	1.2e-05	0.00152842	0.0114	9.17e-05	0.492583	0.901088	0.708119	0.00734578	0.849334
1416907_at	Tsn	2186.53	1560.52	1407.12	2015.28	1969.24	2393.87	1655.46	1480.44	1983.13	1904.92	133.473	172.515	23.8949	162.599	52.2591	122.028	77.6663	73.9358	100.83	52.79	3.11e-06	3.11e-07	0.000461	0.0324	0.915932	0.922397	0.975664	0.724568	0.563705
1416908_s_at	Tsn	3647.73	2528.2	2421.49	3147.4	3369.36	3522.57	2479.28	2338.63	3311.29	3401.15	92.4246	134.583	163.115	83.3134	180.304	153.987	66.6509	71.317	54.089	112.785	8.07e-06	9.63e-07	0.00298	0.017	0.556422	0.824144	0.931177	0.765976	0.776636
1416909_at	Pigyl	540.497	599.144	574.649	566.507	554.393	510.179	597.317	653.14	603.64	537.201	39.1234	18.4197	47.8177	44.1264	11.9838	26.8718	28.2488	25.3401	16.0129	40.6359	0.0882	0.0170364	0.55	0.39	0.96908	0.962321	0.584368	0.419295	0.672261
1416910_at	Dnajc15	3159.81	3753.89	4993.5	1541.71	2132.06	2988.24	4228.46	5022.3	1545.62	1702.66	124.702	141.09	231.36	52.6945	15.8248	135.128	224.715	298.742	29.9076	137.819	7.25e-05	3.07e-09	1.32e-10	6.37e-07	0.974379	0.172209	0.810187	0.506687	0.00602617		SD
1416911_a_at	Akirin1	1890.85	3487.46	3798.02	1843.68	1885.23	1931.73	3676.09	3831.87	1703.42	1780.78	55.4563	610.549	268.633	203.412	202.454	199.839	499.464	696.323	220.604	175.94	6.1e-07	1.11e-06	0.678	0.884	0.511659	0.884318	0.786661	0.363507	0.599901	SU
1416912_at	Akirin1	5399.65	6858.86	8912.36	4490.66	4409.08	5104.59	7777.34	8962.68	5125.48	5323.75	594.858	983.46	178.448	456.594	509.817	375.859	972.942	1240.11	167.886	166.376	9.01e-08	2.79e-09	0.000117	9.26e-05	0.44936	0.773757	0.726564	0.111799	0.209642
1416913_at	Es1	6.25334	9.18915	12.7434	5.33361	6.45858	11.2951	15.1271	9.54823	6.03008	7.86609	3.47519	8.63814	6.58906	1.75234	1.84148	6.61786	12.0888	9.44846	4.69354	4.19514	0.231	0.293762	0.894	0.33	0.978124	0.958975	0.438609	0.925531	0.266031
1416914_s_at	Mtvr2	1271.55	954.101	861.548	1032.35	895.438	1426.8	946.926	906.276	986.632	847.538	68.6946	29.4787	41.814	104.321	39.8896	81.428	75.4547	80.7501	53.3781	16.5903	1.67e-06	5.92e-08	1.51e-05	1.84e-07	0.0663263	0.943514	0.737212	0.711055	0.98982
1416915_at	Msh6	2004.16	411.708	486.29	675.697	749.065	1753.78	420.9	520.989	717.255	602.207	177.116	15.2008	43.5677	29.1376	64.2265	70.4299	24.9109	40.9296	36.034	16.338	6.67e-14	3.95e-13	6.29e-12	4.97e-11	0.220488	0.610457	0.819181	0.93293	0.00426263	SD	SD
1416916_at	Elf3	144.457	139.673	129.055	144.556	154.814	143.446	168.063	126.119	136.641	137.513	18.2718	36.2773	37.6496	22.0154	15.526	49.6921	23.4732	30.4099	26.357	14.8265	0.694	0.741871	0.614	0.613	0.241544	0.986155	0.979371	0.692274	0.352064
1416917_at	1700123O20Rik	1494.46	1808.92	1753.75	2029.18	2107.93	1562.09	1747.29	1683.94	1869.6	2327.4	107.074	32.6673	88.6012	77.9689	69.6841	125.54	8.59484	122.026	119.544	54.9399	0.00765	0.0779285	9.85e-06	1.83e-06	0.874335	0.600081	0.87255	0.0426825	0.449391
1416918_at	Dlg3	267.713	210.904	203.442	538.062	395.248	234.552	173.499	207.713	507.544	386.277	12.084	22.554	4.79349	41.4615	51.551	16.4194	12.7891	12.7509	78.1266	45.9176	0.000153	0.000175228	1.22e-09	1.24e-07	0.267177	0.0914678	0.107157	0.464919	0.535865		SU
1416919_a_at	Nphp1	531.459	660.71	667.5	581.162	462.457	541.656	671.057	679.583	580.91	495.422	42.6615	151.559	129.395	42.9496	13.9251	22.3479	105.479	113.246	81.7887	19.1061	0.0071	8.44e-06	0.014	0.00013	0.924998	0.945509	0.846452	0.014351	0.217363
1416920_at	Rbm4	666.761	894.022	1040.07	421.435	310.991	586.835	976.708	941.857	440.391	402.77	13.2246	129.476	36.2455	42.4817	37.4226	48.7394	23.8241	41.9459	7.29804	30.1643	6.58e-05	9.15e-07	5.58e-06	1.51e-08	0.801229	0.606201	0.404833	0.835019	0.00800899		SD
1416921_x_at	Aldoa	13243.2	14567	17296.9	11260.8	11660	13533.1	16346.7	15599.8	12942.6	12076.3	274.061	1300.19	968.653	690.349	528.26	1158.34	893.961	1411.6	653.478	801.812	8.37e-07	8.23e-09	0.015	0.018	0.141259	0.388392	0.600893	0.0112985	0.914923
1416922_a_at	Bnip3l	2862.6	3318.11	4766.03	3624.25	3428.53	2871.42	3621.15	4813.27	4406.69	3783.43	133.301	165.271	123.285	182.559	34.2075	156.611	146.15	28.4915	57.3846	271.531	0.0466	6.97e-08	0.000233	0.00134	0.952323	0.282105	0.627166	0.0150485	0.566414
1416923_a_at	Bnip3l	1906.48	1189.94	1424.53	2208.49	1957.74	1853.73	1213.68	1562.81	2715.48	2089.17	127.592	36.227	51.3388	111.337	22.8025	49.8779	56.6726	65.1177	93.1585	46.3079	1.71e-06	0.000458413	0.000983	0.104	0.978518	0.682661	0.509933	0.0149845	0.55362
1416924_at	Bri3	2215.32	3950.99	3560.91	2914.04	3726.17	2575.27	3714.62	3252.16	2069.74	2762.09	72.7469	161.129	210.365	48.3529	90.5655	10.8971	27.4386	64.6887	251.324	36.8512	2.02e-08	7.35e-07	3.87e-05	3.62e-08	0.0534636	0.644451	0.588966	0.00121912	0.00173965	SU
1416925_at	Kpnb1	3731.29	1714.04	1575.77	1624.79	1770.84	3625.16	1826.35	1532.57	1715.53	1919.63	133.029	197.989	148.989	43.028	100.476	157.36	171.983	66.7133	72.7262	58.6885	3.68e-10	5.64e-11	2.92e-10	4.22e-10	0.768876	0.843621	0.977313	0.189927	0.0388931	SD	SD
1416926_at	Trp53inp1	798.789	1701.15	1907.21	1844.84	2573.14	531.845	1383.1	1670.12	1296.05	1499.08	57.2861	39.4049	264.223	41.8739	172.738	54.8303	302.98	214.246	74.9747	206.019	1.57e-10	3.15e-11	1.51e-11	2.21e-13	0.0017762	0.105473	0.317123	0.000399116	8.54e-05	SU	SU			3
1416927_at	Trp53inp1	34.6446	33.1252	48.7572	43.8014	67.5162	17.5651	45.3255	40.4924	44.2327	34.5041	21.1443	18.3948	16.9792	36.256	4.14118	19.8299	18.4472	6.54898	13.2379	16.2918	0.0825	0.0247556	0.0892	0.000883	0.770387	0.990078	0.724803	0.802783	0.0135599		SU
1416928_at	Rbm12	1233.67	848.573	702.953	805.894	1012.34	1182.56	834.114	796.502	702.805	847.681	80.076	128.109	56.7302	29.7951	66.7338	27.1766	67.0839	47.5089	14.681	10.8235	2.17e-05	1.24e-06	6.69e-06	0.00248	0.894124	0.843878	0.694571	0.138715	0.0203578	SD
1416929_at	Rbm12	171.065	148.788	140.113	178.594	185.662	149.705	140.632	122.908	127.204	189.342	13.7489	9.85101	65.6344	26.1994	26.6218	20.2857	18.0743	17.2866	8.51524	5.7122	0.21	0.0302373	0.744	0.0317	0.918315	0.307623	0.538976	0.0586955	0.225321
1416930_at	Ly6d	52.0755	44.1751	38.3168	48.9655	51.9354	43.2747	44.0821	49.454	46.9399	34.9859	4.95011	7.04501	16.7763	12.2298	6.59668	18.5828	12.371	2.1508	2.84758	3.26249	0.706	0.0994098	0.388	0.934	0.474278	0.737268	0.526342	0.793856	0.332709
1416931_at	Nif3l1	1024.07	883.383	891.096	711.859	873.595	956.204	872.177	878.934	613.856	825.397	17.0168	49.4956	38.0385	53.3339	31.8654	33.8325	16.3894	81.1119	55.0448	64.2507	0.00248	0.0952561	7.69e-06	0.0262	0.891013	0.482797	0.412671	0.0292924	0.721137
1416932_at	Cog2	577.203	560.801	609.917	648.692	524.84	564.66	572.822	592.062	736.743	650.813	92.2152	34.9367	22.2369	54.7994	82.259	81.5248	87.9461	51.8788	30.7554	34.1008	0.89	0.040953	0.944	0.0574	0.261418	0.952552	0.345199	0.220535	0.1194
1416933_at	Por	681.597	445.312	430.963	614.516	703.319	578.754	498.448	515.092	588.399	588.109	11.4748	11.3476	8.95651	51.2601	47.3899	43.118	31.4712	47.785	55.6509	8.88895	1.49e-05	6.74e-05	0.0933	0.12	0.682006	0.300989	0.682052	0.393228	0.0455347	SD
1416934_at	Mtm1	101.4	276.24	341.138	826.969	1818.64	93.9614	255.242	316.361	209.318	774.318	5.02453	22.1057	31.4723	41.3655	98.5614	10.7351	18.1438	31.2372	28.9452	161.564	6.07e-11	1.28e-11	3.5e-14	1.66e-15	0.228196	0.223205	0.308566	2.34e-06	2.17e-05	SU	SU			5
1416935_at	Trpv2	158.37	103.273	160.95	99.3126	102.646	179.99	108.454	119.227	94.3151	105.45	10.2497	28.8909	9.96572	21.4625	21.3417	9.59788	17.9757	21.2216	11.7838	21.13	0.125	0.603388	0.00174	0.00726	0.0323883	0.822808	0.040408	0.963528	0.759436
1416936_at	Aatk	56.0452	66.3353	75.135	31.4688	54.3233	49.4626	87.5726	92.4925	63.2529	53.0604	45.8463	16.6325	47.541	17.2354	16.9756	22.3098	42.4006	12.3484	6.53092	11.271	0.000708	0.000622803	0.783	0.39	0.823844	0.833711	0.63958	0.938905	0.80338
1416937_at	Gabarap	6102.92	9188.71	10675.1	10276.9	10323.1	6171.18	9156.93	10407.4	10877.2	10261.6	187.826	600.762	577.145	588.857	416.188	161.338	192.805	807.399	596.692	611.174	2.38e-08	6.45e-10	4.47e-10	1.71e-09	0.724812	0.943604	0.79915	0.460283	0.873573	SU	SU
1416938_at	Chchd1	4545.06	3569.68	4446.33	3225.72	3844.9	5093.71	3799.24	4185.97	3165.46	3451.4	38.8185	213.945	148.816	53.2943	70.675	74.983	139.047	226.587	65.5359	136.097	5.62e-06	0.0463129	1.13e-07	0.000163	0.149379	0.680884	0.750403	0.883424	0.0413096
1416939_at	Ppa1	5420.96	4029.27	2866.83	1580.87	1820.71	5492.18	4348.55	2747.2	1631.99	1882.06	55.2149	218.515	16.0811	5.91226	85.1353	145.585	173.895	35.9555	23.4811	70.3127	4.84e-07	1.66e-10	2.79e-13	1.89e-12	0.800435	0.470594	0.705727	0.397029	0.837994	SD	SD
1416940_at	Ppif	378.223	250.918	212.487	219.125	201.209	381.194	272.24	215.239	205.278	168.413	20.4154	21.4363	54.1614	20.1338	21.2408	9.00673	45.3373	29.3135	18.4851	49.4403	3.78e-07	4.09e-08	1.58e-08	2.93e-08	0.857722	0.907801	0.721261	0.720809	0.510081	SD	SD
1416941_s_at	Eif4h	10933.3	8155.34	6913.73	9144.23	11047.2	11537	8435.09	7120.44	8653.87	9498.77	582.941	244.612	46.107	239.609	407.439	265.912	151.598	208.181	111.575	95.6537	9.02e-06	1.06e-08	0.0203	0.374	0.297912	0.890121	0.487524	0.144432	0.0203969
1416942_at	Erap1	156.424	168.441	143.513	58.2179	59.2122	137.902	175.03	189.231	63.486	58.488	21.9721	2.67908	11.4743	6.11487	9.7661	23.7271	13.9883	28.4274	5.03469	17.0569	0.782	0.759198	6.04e-09	7.6e-09	0.998341	0.698619	0.311104	0.909087	0.948415		SD
1416943_at	Ube2e1	5405.12	4902.49	5191.43	5422.42	7463.48	5092.74	4741.55	5411.26	3855.27	6314.25	113.616	318.563	158.012	116.526	321.08	275.386	312.965	171.627	110.596	464.237	0.0609	0.623224	0.0436	5.07e-07	0.590924	0.67791	0.911363	0.00076508	0.0812467
1416944_a_at	Tlk2	1042.43	1715.67	1522.5	1594.22	1719.25	1132.68	1551.84	1500.48	1223.21	1535.98	104.957	199.529	13.4811	54.6747	112.816	22.1176	60.0123	112.917	47.9692	14.5578	3.14e-08	5.14e-08	1.8e-07	1.26e-08	0.374325	0.708354	0.477683	0.00737793	0.0974316	SU	SU
1416945_at	Ptov1	410.17	162.482	88.1761	83.2106	25.2096	403.35	199.167	76.1843	104.142	48.7497	77.9885	50.6579	30.839	73.1557	1.28753	73.4929	56.0567	65.1391	50.8799	34.7441	3.72e-05	1.12e-06	2.25e-07	6.59e-09	0.528884	0.553023	0.967696	0.491082	0.765391	SD	SD
1416946_a_at	Acaa1a /// Acaa1b	453.295	695.17	650.5	1132.81	957.714	422.802	732.296	693.756	1018.44	889.88	32.8677	20.6431	96.8822	108.5	103.203	2.67273	155.353	115.577	66.4515	42.9321	0.0253	0.000770785	4.46e-09	2.12e-07	0.990208	0.917897	0.751476	0.982939	0.344058		SU
1416947_s_at	Acaa1a /// Acaa1b	920.395	1081.22	1142.8	1723.99	1499.92	884.511	1030.64	1236.11	1842.74	1650.02	66.2709	71.1473	22.0876	108.33	30.3313	6.40308	28.6764	42.8332	59.7701	49.5948	0.0262	0.000180502	3.92e-09	2.7e-08	0.878378	0.882589	0.937312	0.611813	0.674324		SU
1416948_at	Mrpl23	2378.65	3668.85	3606.91	2737.8	3608.29	2567.2	3385.22	3387.93	2023.14	2761.27	130.362	72.7257	60.1322	14.8824	105.958	7.6552	226.751	253.584	81.4547	267.736	1.83e-08	1.7e-08	0.00085	8.25e-09	0.418608	0.715728	0.620474	0.000934293	0.00153467	SU
1416949_s_at	Slc39a7	2947.47	2847.22	2952.86	3671.66	3558.86	2923.78	2850.71	2852.79	3962.49	4058.76	121.731	151.559	144.397	270.657	54.4998	31.0401	15.2961	77.7242	221.396	167.252	0.977	0.776799	1.08e-05	1.59e-05	0.739558	0.856332	0.882827	0.145667	0.10902
1416950_at	Tnfaip8	471.694	320.058	400.544	419.353	248.03	350.331	288.339	453.511	594.083	307.333	17.5174	20.1465	38.212	30.7536	16.118	13.4895	44.1156	25.1927	50.5717	9.47883	0.000425	0.455623	0.1	3.93e-07	0.119447	0.769629	0.394925	0.00125076	0.00972895
1416951_a_at	Atp6v1d	2640.12	7083.39	8269.38	4143.63	4620.69	2730.44	6479.91	7460.61	4100.83	4033.35	194.293	1130.05	525.396	289.55	254.944	108.718	262.64	306.821	232.958	254.605	1.96e-09	1.8e-10	4.5e-06	8.09e-07	0.701646	0.958975	0.777391	0.834814	0.200514	SU	SU
1416952_at	Atp6v1d	2294.32	5100.5	6440.4	3445.47	3692.41	2207.27	5393.82	6027.19	3458.81	3137.69	31.0324	239.513	274.504	194.69	93.736	75.209	248.766	174.59	81.8237	187.422	3.67e-11	1.09e-12	1.72e-07	3.71e-08	0.768154	0.871774	0.646699	0.963374	0.0543201	SU	SU
1416953_at	Ctgf	5785.33	2823.54	4732.49	22537	17581.6	9893.33	2379.01	4297.55	23784.4	26946.7	185.14	114.474	312.672	1462.69	1018.15	284.015	90.6368	239.783	1162.2	2124.59	2.49e-10	0.000401811	6.83e-14	1.67e-12	0.000204692	0.177285	0.58036	0.220743	6.55e-05	SD	SU		1		6
1416954_at		944.295	508.485	473.4	773.313	648.682	1037.82	532.223	522.235	1049.98	724.108	56.606	93.5579	45.5187	96.5902	29.3004	109.047	67.9709	28.0638	72.1601	75.5334	1.59e-10	1.11e-10	5.39e-06	1.88e-07	0.419878	0.453485	0.494035	0.000318038	0.00409456	SD
1416955_at		393.996	116.847	136.196	281.751	244.003	330.768	125.251	132.671	427.934	291.766	49.6265	36.7971	28.6028	4.46697	34.222	16.0379	24.1084	19.9298	28.5513	39.1187	8.29e-09	5.57e-09	0.00668	0.000285	0.31553	0.615737	0.537874	0.00150449	0.00967785	SD					2
1416956_at	Kcnab2	32.8102	39.5358	23.4773	56.8107	72.169	18.0092	20.7078	22.2811	42.5358	48.8204	18.2602	7.99143	13.6333	24.4598	41.5737	0.879436	7.76168	12.06	5.2073	32.5061	0.986	0.996415	0.077	0.103	0.552468	0.776231	0.86539	0.777253	0.510957
1416957_at	Pou2af1	29.347	103.815	192.704	19.1873	17.0221	32.5378	150.158	153.09	13.2662	14.8156	6.94738	4.43414	18.8551	5.0992	1.43066	9.37337	13.4979	13.9828	5.22642	10.9665	3.99e-09	2.08e-12	0.456	0.0368	0.193936	0.0205283	0.0468368	0.401381	0.356431	SU
1416958_at	Nr1d2	3378.65	3260.12	4233.46	4058.83	5158.48	3032.55	3174.82	3914.98	3673.08	4494.72	141.261	136.608	221.55	293.52	72.8442	93.4357	157.445	133.692	452.854	392.104	0.262	4.15e-05	0.00057	4.61e-08	0.194707	0.788598	0.704807	0.0755203	0.0431045
1416959_at	Nr1d2	65.2423	49.1491	60.5943	67.8884	96.914	39.8518	41.0158	68.6352	50.0304	78.0296	10.3271	12.5814	17.1456	3.07314	17.06	9.60258	15.3719	26.448	20.6022	15.3273	0.086	0.991171	0.914	0.114	0.376949	0.797657	0.73644	0.244579	0.448052
1416960_at	B3gat3	220.804	293.334	291.51	182.221	175.738	242.411	286.802	281.45	234.576	173.428	16.6041	20.0517	44.1147	22.7464	23.3363	31.4536	15.5063	46.9624	39.1548	51.1608	0.000144	8.11e-05	0.598	0.0449	0.843219	0.989335	0.392974	0.513795	0.266207
1416961_at	Bub1b	1397.69	118.666	132.72	116.806	83.7224	1260.43	202.07	216.17	512.964	56.6933	109.631	21.3296	14.6854	10.0438	11.3046	95.3898	81.5738	36.4588	35.6159	13.8786	4.71e-15	1.74e-14	1.77e-14	4.29e-15	0.97738	0.00398092	0.0960285	8.02e-06	0.199134	SD	SD		2		2
1416962_at	Rcc1	1129.98	304.808	268.637	442.097	460.251	1330.46	360.038	331.608	485.672	460.54	58.9051	42.6146	18.1351	16.1644	8.48554	34.4112	49.609	58.6559	35.2464	29.5411	4.48e-15	3.51e-15	2.19e-13	5.25e-13	0.0531045	0.199468	0.631833	0.902003	0.366142	SD	SD
1416963_at	Ubac1	2336.8	3773.12	4061.02	1760.57	1919.69	2434.04	3825.83	3676.44	1670.25	1563.11	92.17	121.208	181.767	43.6063	28.8045	82.9697	31.4904	75.6128	100.473	94.776	4.97e-08	4.09e-09	3.98e-05	0.0043	0.588349	0.891953	0.298138	0.353533	0.00649395	SU
1416964_at	Eefsec	456.392	288.992	257.788	349.681	412.429	422.265	285.806	247.747	275.422	352.825	63.7132	35.7048	43.0616	25.897	11.7331	64.1696	32.0062	44.1183	19.8188	17.4364	2.36e-07	4.96e-09	5.73e-05	0.51	0.887988	0.814167	0.802768	0.0202138	0.0219739	SD
1416965_at	Pcsk1n	27.0233	44.5645	12.6957	37.1381	17.9055	39.6476	21.8808	11.5682	9.81437	8.00215	21.2553	10.4131	6.07311	13.8941	4.86244	23.7663	13.3746	1.91326	4.88874	9.02803	0.667	0.15989	0.93	0.786	0.537727	0.917863	0.879786	0.683382	0.807472
1416966_at	Slc22a8	22.9208	9.95417	10.6736	20.9629	13.2172	11.2034	17.5357	7.71004	24.1403	11.3876	18.002	1.4065	5.94649	12.9842	13.7412	5.69854	10.841	2.64005	5.03105	4.20941	0.512	0.150303	0.36	0.142	0.298964	0.838947	0.982526	0.985139	0.710456
1416967_at	Sox2	164.617	64.572	49.2653	49.1796	61.8732	169.969	61.4375	54.3458	51.8255	57.2007	15.3815	11.0221	5.63852	7.34467	1.79335	14.099	12.7137	11.5114	5.19858	9.0984	1.72e-10	8.49e-11	1.18e-10	9.49e-10	0.269665	0.382993	0.623605	0.546576	0.890942	SD	SD
1416968_a_at	Hsd3b7	524.068	620.522	1015.53	1250.56	1020.96	488.32	626.758	892.567	1376.95	1167.09	33.3943	59.9736	51.2377	74.912	181.72	30.1175	27.7922	64.1841	82.5679	69.8272	0.00244	4.84e-09	1.19e-10	3.06e-09	0.723539	0.952399	0.347824	0.0204724	0.010061		SU
1416969_at	Gtse1	607.193	55.1698	68.4771	84.7714	72.5206	714.104	119.041	92.0059	231.321	21.265	81.032	34.6887	40.6688	14.1523	42.4839	100.66	9.46601	16.0243	34.8711	4.21773	3.75e-13	3.61e-13	6.64e-13	2.76e-13	0.37425	0.444734	0.717472	0.000459237	0.0928617	SD	SD				2
1416970_a_at	Cox7a2	15203.2	15392.3	18041.5	11115.5	11366	16152.9	17025.9	16591.3	12083	10965.7	303.273	993.795	374.399	335.093	308.016	557.505	451.193	1168.51	68.3947	334.335	0.0689	0.000206039	2.15e-05	4.14e-05	0.261127	0.541872	0.819691	0.334429	0.29858
1416971_at	Cox7a2	7795.72	8852.98	10433.9	5874.4	6593	8582.55	9882.98	9783.1	6483.9	6091.67	101.766	427.104	485.34	92.2472	119.199	343.612	252.668	752.778	182.181	269.656	0.00238	6.27e-06	1.01e-05	7.81e-05	0.516089	0.430245	0.852812	0.42364	0.539213
1416972_at	Nhp2l1	7662.3	4399.42	4522.31	4152.7	4419.23	7628.05	4326.7	4531.93	3869.73	4707.91	206.22	240.791	217.388	214.678	82.9471	212.534	246.719	198.991	21.1675	308.572	1.42e-08	2.87e-08	1.01e-08	1.78e-08	0.99492	0.904178	0.941659	0.278968	0.205775	SD	SD
1416973_at	Nhp2l1	9199.93	4165.57	4568.36	4224.35	4918.85	9056.51	4261.19	4800.37	3974.22	5225.4	647.669	307.045	348.568	117.64	196.126	233.488	350.085	332.364	155.131	537.916	2.22e-10	3.71e-10	1.87e-10	1.47e-08	0.694547	0.850046	0.618818	0.0748889	0.680134	SD	SD
1416974_at	Stam2	1016.01	1268.84	1403.03	986.292	914.761	1013.29	1241.25	1376.47	872.522	929.986	86.4146	12.6	90.9394	11.4188	52.9915	31.6204	65.9684	66.4042	58.9737	42.1063	0.000285	3.12e-07	0.205	0.13	0.94647	0.907563	0.688108	0.278757	0.748527
1416975_at	Stam2	257.258	267.1	347.419	178.519	154.587	241.667	281.253	325.217	181.434	147.587	14.7756	32.9119	66.4993	27.5506	11.0862	13.1371	15.7996	30.2212	46.8995	11.8432	0.753	3.45e-05	6.03e-05	3.72e-05	0.722114	0.373373	0.926119	0.798745	0.921302		SD
1416976_at	Stam2	674.379	1114.34	1216.46	947.536	992.031	521.21	1050.96	1120.68	787.076	871.08	26.0004	148.294	128.482	41.6956	87.7274	41.264	57.9229	49.4298	52.7947	68.0885	2.8e-05	1.56e-06	0.000485	0.000294	0.200597	0.656028	0.40522	0.140532	0.517868	SU
1416977_at	Stam2	70.0709	89.8628	110.72	74.7244	78.3335	73.1774	92.0069	84.6638	69.8179	84.2557	11.7109	7.38992	13.1469	10.9566	11.0728	13.1882	26.5384	18.0623	9.18377	14.4204	0.082	0.000749282	0.166	0.362	0.671925	0.966938	0.236266	0.663561	0.370192
1416978_at	Fcgrt	428.39	1395.49	1727.34	3978.85	3067.65	420.53	1190.74	1676.98	3842.22	3829.79	35.5487	47.138	31.3777	83.1857	207.836	2.85907	5.49611	33.5821	139.238	283.789	8.57e-13	1.24e-13	1.21e-15	3.37e-15	0.686761	0.124626	0.998359	0.442263	0.00261863	SU	SU
1416979_at	Pomp	5912.88	6487.51	7492.85	4495.84	4755.01	5780.1	6813.88	6793.92	4512.36	4873.02	221.418	417.281	159.391	306.312	170.48	241.387	233.425	461.282	168.825	266.3	0.0315	9.44e-05	1.08e-06	0.000131	0.96604	0.837231	0.888318	0.747553	0.659679
1416980_at	Mettl7b	6.36789	6.56593	8.92656	7.10112	5.9592	5.70994	9.22236	5.32546	14.377	8.54368	0.437964	1.36512	1.34237	1.71373	2.96976	1.2629	2.51649	0.945717	11.399	4.81757	0.365	0.263293	0.121	0.232	0.543285	0.845688	0.80261	0.528268	0.36222
1416981_at	Foxo1	274.041	453.592	420.043	465.762	640.567	336.096	414.523	418.021	505.82	509.534	4.87811	15.7556	24.5481	39.7541	28.0512	31.2869	66.5792	30.4973	56.7713	58.5581	0.000796	0.000350042	0.000114	1.75e-07	0.104973	0.884227	0.631283	0.488503	0.154246	SU	SU
1416982_at	Foxo1	191.173	248.376	263.785	268.585	377.681	205.329	252.343	224.374	277.957	314.702	4.00061	22.0097	39.0721	27.0434	44.2547	22.2638	6.81687	22.2721	17.4794	19.1401	0.000181	5.99e-05	6.13e-05	1.84e-09	0.729834	0.81147	0.277397	0.210451	0.00911607		SU
1416983_s_at	Foxo1	440.973	624.824	541.143	753.786	973.738	429.409	546.697	597.541	808.941	883.471	70.3938	11.4462	42.2516	29.4381	41.5981	42.0944	27.3981	26.6449	103.034	89.4613	6.63e-06	1.86e-05	1.4e-07	9.2e-10	0.7538	0.41182	0.571144	0.499159	0.0827022		SU
1416984_at	Mrps18a	2209.09	2341.66	2005.37	1937.9	2384.28	2393.43	2328.32	1883.85	1588.21	1907.98	191.37	263.581	128.881	139.277	65.199	85.9289	94.4076	52.1939	51.9748	62.0672	0.0124	0.346535	0.0195	0.0269	0.201078	0.883052	0.47336	0.025956	0.00283315
1416985_at	Sirpa	262.724	582.81	563.956	954.826	832.814	415.075	641.101	521.252	1216.23	1252.56	30.9773	46.2415	50.1922	87.8303	46.4514	63.572	22.6298	24.191	202.199	90.5598	2.71e-07	2.09e-06	3.77e-10	1.05e-09	0.00622067	0.600847	0.854708	0.0610161	0.00851289	SU	SU
1416986_a_at	Sirpa	58.7796	112.972	75.5153	142.425	123.21	63.2348	120.753	85.6185	147.063	137.569	4.74311	17.1045	16.5586	28.6321	20.6575	2.35508	7.82086	29.734	4.65831	20.2806	0.00562	0.00907272	6.11e-05	9.43e-05	0.710071	0.810561	0.928896	0.111259	0.0124654		SU
1416987_at	Elp4	72.4465	82.8811	75.9396	86.284	84.5956	79.648	80.0652	82.2825	70.7731	91.0372	14.6204	2.25081	10.596	11.1596	13.0485	10.686	16.2776	17.3804	1.29858	7.72257	0.422	0.227476	0.137	0.0834	0.263562	0.505086	0.262838	0.204009	0.983806
1416988_at	Msh2	893.561	289.858	304.278	497.292	440.029	733.346	335.99	328.815	621.28	442.663	79.5214	20.4143	30.6076	59.6221	8.66453	59.7347	5.98898	13.6131	60.3303	57.418	5.26e-11	7.85e-11	1.31e-07	1.29e-08	0.164074	0.330031	0.752262	0.121607	0.713751	SD	SD
1416989_at	Vps53	843.59	1166.19	1145.17	1012.44	848.94	905.156	1298.06	1080.52	985.424	832.3	33.1707	59.0626	22.9987	137.613	71.5352	145.479	73.4075	81.1422	65.2441	56.4288	7.69e-07	9.73e-06	0.035	0.817	0.361778	0.756969	0.444982	0.963875	0.981045
1416990_at	Rxrb	717.676	696.03	614.488	738.726	918.995	596.064	703.601	621.872	746.209	805.868	40.4156	82.8493	58.1973	89.2737	36.8777	48.0834	97.8023	118.642	15.1844	61.6056	0.0866	0.103169	0.000675	3.24e-06	0.863286	0.973071	0.467689	0.261997	0.151546
1416991_at	Mto1	369.953	393.167	384.882	346.547	397.031	424.894	394.281	415.986	373.272	383.976	47.8576	33.7864	43.6091	43.9915	33.0533	1.47652	24.3564	4.73576	61.6342	29.6968	0.693	0.619341	0.0469	0.192	0.403553	0.79268	0.877208	0.550422	0.76948
1416992_at	LOC100046464 /// Mfng	21.8983	48.0643	23.4244	17.6942	44.8593	28.1764	45.7652	35.5689	54.7715	45.5263	20.2571	2.80653	13.722	4.89495	26.3725	12.3082	16.3046	31.6122	31.1508	13.3316	0.812	0.59111	0.773	0.183	0.377224	0.899964	0.519284	0.953194	0.897436
1416993_at	Cog4	767.01	1194.01	1456.87	778.484	785.89	626.056	1269.32	1345.05	866.081	748.414	54.8091	43.5214	94.7601	50.4844	60.8584	49.5203	84.4471	51.8065	51.7217	30.3673	6.13e-07	9.68e-09	0.575	0.952	0.983789	0.847015	0.481743	0.57912	0.821949	SU
1416994_at	Ttc1	930.075	1157.43	1185.76	764.125	846.085	806.801	1133.28	1266.85	780.906	821.088	66.6057	120.616	146.649	27.6144	105.103	167.611	37.6398	59.2248	50.7939	80.8636	0.0282	0.00042381	0.0728	0.389	0.288312	0.963167	0.534867	0.38201	0.69647
1416995_at	Pacsin3	407.619	2939.15	2361.35	621.75	459.852	425.63	2709.47	2041.59	768.764	479.804	21.8696	260.529	235.06	4.0876	35.1262	76.7225	258.806	234.532	76.7831	73.7823	4.1e-14	2.14e-13	0.000136	0.0325	0.444119	0.830847	0.453713	0.143705	0.439824	SU
1416996_at	Tbc1d8	70.3521	667.655	516.017	39.8683	24.2842	79.6202	720.18	474.759	28.0577	21.3329	24.7828	19.5953	35.7491	8.99564	1.00429	20.2363	15.1629	39.6187	12.8163	12.7043	6.55e-12	4.91e-11	0.00174	0.000573	0.932575	0.880904	0.447884	0.0262769	0.0570697	SU	SD
1416997_a_at	Hap1	74.4501	49.1642	59.4216	74.8012	48.0932	59.8912	54.4977	54.7443	76.3246	52.3905	6.76962	2.90144	7.95576	12.2475	18.7134	21.228	8.65565	2.74675	28.2523	6.24412	0.0392	0.0206155	0.0202	0.00914	0.0807342	0.898285	0.679546	0.780512	0.618357
1416998_at	Rrs1	4086.53	1909.35	1407.78	2411.48	3394.37	3905.28	1807.76	1454.27	1864	3588.67	123.381	28.0618	37.8277	157.189	54.3514	104.532	132.811	76.5446	14.4256	343.945	3.69e-10	3.33e-12	4.11e-09	0.00124	0.93558	0.474937	0.945334	0.000735854	0.870973	SD
1416999_at	Smpd2	573.133	703.871	676.98	712.418	531.073	548.551	720.353	656.958	989.517	677.604	42.2357	179.501	129.093	16.2911	59.2943	79.7993	60.6463	70.782	93.0137	63.1349	0.000422	0.00854735	0.066	0.278	0.78378	0.776824	0.830108	0.0534581	0.581932
1417000_at	Abtb1	95.2549	164.555	222.406	286.982	249.904	94.509	201.708	226.652	322.564	251.695	31.0379	9.83297	14.4897	48.7971	12.1022	34.7164	33.7622	4.50621	49.9399	3.46494	7.09e-06	4.03e-07	1.8e-08	1.38e-07	0.742819	0.454076	0.323665	0.669462	0.605823	SU	SU
1417001_a_at	D4Wsu53e	2036.75	3710.14	3080.64	4390.94	4229.92	2007.08	3650.03	3130.09	4282.56	3534.28	417.39	157.957	237.286	207.132	364.476	58.6187	613.917	383.678	138.676	488.335	1.47e-05	0.000195695	1.44e-07	9.11e-07	0.986241	0.615661	0.558166	0.654481	0.170098	SU	SU
1417002_at	0610012G03Rik	1297.94	1450.42	1460.62	1524.67	1542.45	1154.46	1344.35	1410.65	1673.74	1761.08	82.3237	83.9756	214.892	226.853	38.5244	202.463	154.881	112.153	251.974	181.525	0.000455	3.76e-05	9.03e-06	7.63e-07	0.320458	0.685953	0.817364	0.418047	0.677702
1417003_at	0610012G03Rik	48.7035	63.6236	66.3794	55.8518	53.6184	49.6374	64.2019	70.8235	33.477	45.4039	15.1677	9.48308	12.3279	3.37463	9.45956	8.22355	15.9284	9.66007	18.2901	4.18359	0.00646	0.000962219	0.957	0.628	0.794075	0.802792	0.470852	0.146451	0.721643
1417004_at	Tsg101	1997.07	1710.43	1763.3	1728.8	1693.07	1810.81	1724.04	1716.55	2017.39	1755.65	226.442	24.0569	74.0464	26.6006	154.659	179.059	125.738	67.1025	13.4497	245.919	0.484	0.994733	0.433	0.563	0.332953	0.869802	0.821997	0.508211	0.187705
1417005_at	Klc1	803.227	1909.58	2243.66	641.589	583.29	854.685	2034.51	2172.76	767.292	678.521	64.4646	46.5219	38.1046	70.2247	36.8824	84.7419	34.0405	56.4137	23.6722	11.904	3.86e-10	4.81e-11	0.000158	5.55e-05	0.732266	0.909129	0.576706	0.0177337	0.0826264	SU
1417006_at	Commd4	1095.43	1015.07	1166.9	1010.11	929.802	1068.23	997.923	1191.34	1039.23	874.482	16.9794	72.7419	46.5233	25.8248	45.6491	25.9967	21.2301	51.9043	35.6367	31.3319	0.176	0.00783066	0.0317	0.00412	0.828923	0.76697	0.973004	0.295235	0.891345
1417007_a_at	Vps4b	3747.55	4533.66	4840.02	4773.76	4597.08	3710.51	4411.63	4822.14	5080.99	4763.04	313.748	290.229	294.829	106.835	69.2545	176.36	205.801	132.798	225.318	129.481	1.3e-05	6.14e-06	1.24e-06	7.23e-06	0.403258	0.936124	0.662638	0.792259	0.651465
1417008_at	Crat	304.472	501.626	518.694	306.728	250.902	304.494	516	497.767	369.914	232.448	25.7191	28.9901	61.7748	30.6807	18.4383	43.5054	71.7312	70.0262	6.36946	45.098	1.27e-07	1.03e-08	0.331	0.00479	0.166781	0.907088	0.301284	0.181262	0.626715	SU
1417009_at	C1ra	36.8471	260.046	312.799	474.053	477.627	6.0051	215.642	310.844	398.798	652.326	27.5864	22.8339	15.2729	26.521	7.26844	3.76156	25.0045	33.6548	40.0329	70.8587	7.81e-11	1.5e-10	1.22e-11	1.01e-11	0.00641038	0.00170869	0.295194	0.0824288	0.00760075	SU	SU
1417010_at	Zfp238	2375.2	9407.27	7477.75	2159.09	2858.4	2470.36	9012.14	6612.36	1074.8	2200.57	140.844	241.234	328.533	35.3384	142.811	151.768	337.067	218.41	12.9547	128.495	5.42e-13	4.66e-12	0.461	0.00148	0.466202	0.638617	0.392974	4.6e-06	0.00341636	SU				2
1417011_at	Sdc2	2469.38	5472.46	8893.23	12431.6	13352.3	2346.81	4889.68	8639.31	8882.23	13719.7	58.1496	113.633	437.318	839.27	316.712	133.123	52.5456	671.161	675.018	727.159	2.26e-11	8.31e-14	2.93e-15	2.19e-15	0.845791	0.206439	0.943806	0.000308102	0.522374	SU	SU
1417012_at	Sdc2	1213.13	2605.14	4931.9	7182.34	7363.97	1048.48	2252.15	4648.54	4926.15	7758.37	155.43	207.166	335.208	610.894	129.48	119.404	205.161	549.221	392.394	823.717	2.86e-10	2.42e-13	6.78e-15	4.52e-15	0.0538937	0.448858	0.965137	0.000124122	0.995962	SU	SU
1417013_at	Hspb8	2132.34	4388.36	4250.39	1947.06	2130.53	2516.34	4632.63	4256.4	2055.77	1798.75	67.5047	244.497	132.691	28.4155	78.3341	78.987	218.179	104.106	181.197	24.8579	1.57e-11	2.34e-11	0.383	0.202	0.0170975	0.764013	0.917929	0.747294	0.0348706	SU
1417014_at	Hspb8	904.183	2034.88	1874.08	937.942	1013.31	921.157	2164.18	1874.93	984.529	882.762	26.7665	98.5524	55.9876	20.5344	46.543	37.2403	210.126	55.5469	39.5072	25.9869	6.63e-12	1.27e-11	0.498	0.105	0.394605	0.482797	0.945642	0.714552	0.025248	SU
1417015_at	Rassf3	53.2368	50.5102	62.2028	33.2767	27.7019	29.5871	67.7425	57.3048	39.3017	35.677	6.37796	17.7349	23.6503	11.8104	17.2606	12.8026	21.7808	6.47572	9.00895	12.5246	0.194	0.949194	0.31	0.00915	0.536774	0.996804	0.841076	0.200546	0.501447
1417016_at	Mapkapk5	1227.89	1421.43	1211.29	1379.76	1534.4	1496.59	1430.75	1171.3	1290.55	1688.8	49.4041	61.7008	93.9206	95.8587	103.359	65.3984	41.6146	75.6138	70.6944	127.042	0.00994	0.263203	0.0109	8.03e-05	0.0628803	0.959266	0.934318	0.214925	0.953197
1417017_at	Cyp17a1	12.9794	8.11423	5.19668	14.3989	20.4175	24.1405	15.5111	19.8076	11.8077	5.66784	3.38185	4.40853	1.34705	9.56981	15.5826	20.1643	11.3771	21.0424	4.98276	0.807475	0.365	0.487697	0.787	0.872	0.432506	0.461982	0.879995	0.222406	0.0510531
1417018_at	Efemp2	2595.67	1506.19	1600.85	3854.9	3274.05	2416.76	1524.99	1698.23	4793.41	4412.55	162.276	83.5515	95.5147	112.241	73.3438	65.8968	101.723	85.4241	268.938	215.58	1.45e-08	1.17e-08	4.62e-08	0.00092	0.876966	0.95986	0.415419	0.0294955	0.00110827	SD
1417019_a_at	Cdc6	1144.27	43.151	82.9961	85.0354	74.8569	1073.91	71.2167	100.824	168.772	63.9529	22.8387	3.36368	8.5917	15.034	18.305	44.5409	7.38703	4.98542	24.9842	4.78775	9.29e-16	4.36e-15	5.99e-15	2.8e-15	0.64644	0.00107469	0.875445	9.43e-05	0.0726891	SD	SD		2		2
1417020_at	Spata4	15.462	24.538	25.0222	24.1762	12.5045	24.6819	20.3913	21.2411	18.0575	27.0577	3.74544	13.7244	7.19223	9.31896	8.16003	8.27336	5.4679	5.5857	9.03705	10.8485	0.68	0.468057	0.775	0.526	0.262109	0.563238	0.773075	0.262763	0.37152
1417021_a_at	Spo11	29.2587	23.368	29.9312	26.8715	15.4735	19.8058	40.5207	31.6466	16.9525	23.2564	10.7	9.74974	8.09116	11.1674	12.2733	17.5922	5.71372	16.6096	21.8574	12.0445	0.567	0.978968	0.293	0.516	0.806895	0.977132	0.661832	0.763258	0.43561
1417022_at	Slc7a3	59.3937	147.854	67.324	64.9359	68.2501	57.1375	95.9044	60.7528	76.8189	59.671	1.16401	21.5004	14.5787	12.451	9.1716	13.7664	16.1427	4.13816	8.33328	12.9856	1.66e-07	0.70355	0.432	0.175	0.1874	0.0257841	0.214414	0.329196	0.785779
1417023_a_at	Fabp4	20.3629	30.0364	28.2216	2802.44	4095.15	9.64848	16.4819	41.0793	1660.77	2623.41	3.46481	19.3877	7.6227	231.081	108.947	6.12864	11.2741	18.883	93.573	73.0329	0.625	0.421562	1.86e-17	1.14e-17	0.25808	0.627176	0.842284	2.13e-05	0.000118979		SU			5
1417024_at	Hars	1885.18	1316.18	1448.04	1299.27	1522.93	1872.48	1329.5	1403.44	1127.43	1422.77	7.04106	42.591	76.1528	22.3741	53.0115	76.7114	30.6752	23.2369	42.0642	45.1619	7.01e-07	4.21e-05	6.68e-07	0.000215	0.883812	0.988737	0.623605	0.0342876	0.413431
1417025_at	H2-Eb1	46.723	39.7245	21.4048	14.5634	21.9992	8.56069	42.4922	34.3444	22.0609	29.8564	10.4432	23.3404	15.9339	3.16354	13.4351	3.28137	6.70045	15.7055	13.3519	11.8812	0.0271	0.000800263	0.00106	0.00346	0.108562	0.584712	0.461705	0.608306	0.979751	SD	SD
1417026_at	Pfdn1	3052.87	2990.15	3416.42	2292.96	2967.53	3235.57	3122.54	3432.44	1780.5	2180.37	90.7746	290.522	144.126	105.18	104.599	102.687	388.221	225.352	195.151	208.929	0.079	0.578994	3.51e-06	0.0275	0.723048	0.998699	0.889587	0.0146426	0.00159938
1417027_at	Trim2	721.728	506.825	569.182	1156.86	941.22	744.59	445.016	560.21	1370.43	1141.4	97.3086	12.0004	32.0298	66.84	45.2356	29.9283	17.8643	14.3685	117.64	21.3963	1.76e-06	0.0101265	4.04e-07	1.92e-05	0.232024	0.383229	0.923772	0.440763	0.269394
1417028_a_at	Trim2	712.727	452.976	535.436	1013.3	902.872	800.873	433.51	587.049	1090.64	966.652	35.8994	19.2883	37.4702	44.4405	2.80354	92.5232	29.9316	64.3133	38.1682	75.4168	2.87e-06	0.0004668	2.24e-05	0.000444	0.141116	0.785735	0.901197	0.324577	0.356078
1417029_a_at	Trim2	64.73	56.3831	60.8597	66.5784	82.8912	58.7251	65.546	58.406	62.9028	66.3191	5.61344	16.6974	11.2767	11.9602	2.06712	6.24371	15.276	8.77634	9.34016	7.97836	0.234	0.416314	0.278	0.211	0.971362	0.974207	0.850129	0.935263	0.72408
1417030_at	Tmem206	273.588	241.859	208.432	383.326	482.025	290.65	231.734	212.587	222.664	341.867	13.7931	15.869	18.123	5.3463	23.3123	13.0498	9.96911	15.0237	24.3623	8.54642	0.359	0.0100718	0.000138	3.87e-07	0.0974549	0.870597	0.956465	0.00054139	0.00112475		SU			2
1417031_at	Tmem206	162.472	120.884	122.746	184.117	211.117	181.035	139.52	133.69	148.223	173.824	4.33873	5.66444	13.7052	6.13372	12.7111	13.095	14.5593	13.3911	6.51225	28.219	1.04e-05	5.75e-05	0.94	0.00303	0.942556	0.968067	0.980352	0.0109731	0.0278688
1417032_at	Ube2g2	2115.19	3510.05	3340.44	2232.65	2164.01	2184.24	3380.26	3103.15	2254.03	2519.78	224.902	245.889	37.5375	25.3205	221.593	37.4593	189.841	180.989	233.182	123.841	2.69e-09	1.02e-08	0.13	0.107	0.411142	0.620199	0.395207	0.614806	0.110734	SU
1417033_at	Ube2g2	520.459	915.39	934.786	631.081	673.683	403.081	885.6	882.375	600.244	721.99	94.4002	172.229	84.4512	57.0229	100.595	96.1444	66.3765	58.2874	123.173	100.217	2.79e-06	1.49e-05	0.246	0.0774	0.177968	0.547605	0.532848	0.480669	0.913542	SU
1417034_at	Trappc6a	335.765	521.243	553.436	943.91	874.925	378.114	460.012	503.579	952.575	865.953	6.56906	36.4154	19.007	54.676	16.9889	16.7567	75.1509	40.9229	130.598	95.4686	3.58e-06	2.37e-06	5.01e-10	1.44e-09	0.235963	0.707531	0.457675	0.999538	0.604029	SU	SU
1417035_at	Sac3d1	1026.63	433.772	470.699	574.753	824.812	1159.97	459.262	394.789	618.754	858.384	30.8537	42.6583	52.0871	40.1158	20.4484	41.2439	36.0643	18.6654	13.7438	84.4422	1.6e-10	7.32e-10	3.99e-08	0.000205	0.111445	0.824702	0.746483	0.542897	0.610129	SD
1417036_at	Sac3d1	38.3913	19.1534	17.8963	25.5431	22.5471	32.2534	27.0712	17.629	28.6527	19.3199	14.9866	7.57553	11.3663	1.71813	11.8968	23.3848	25.6937	9.32107	21.2013	10.8715	3.49e-05	0.00153326	0.00256	0.00118	0.595583	0.241506	0.775208	0.975584	0.609475	SD	SD
1417037_at	Orc6l	1791.43	586.76	490.488	955.064	1031.41	1640.6	567.967	705.452	838.598	846.886	42.0413	25.0696	38.3705	38.846	58.3604	81.0258	44.0574	82.9173	44.7131	54.5845	9.69e-13	9.79e-13	2.13e-09	9.43e-09	0.574893	0.73117	0.021675	0.0511051	0.00751529	SD	SD
1417038_at	2009-09-01	3620.67	2548.01	2477.73	1427.65	1415.33	4329.69	2683.58	2599.31	1853.68	1623.11	189.653	186.346	76.1882	133.813	102.878	228.372	175.8	367.279	167.771	65.2867	1.96e-06	1.3e-06	5.71e-11	3.9e-11	0.13055	0.746947	0.816922	0.00726536	0.181858		SD
1417039_a_at	Cul7	1318.23	1402.22	1131.91	1329.61	1027.29	1452.63	1378.09	1156.69	1609.23	1064.29	123.265	65.1853	34.8898	110.889	79.8106	150.823	152.363	35.3804	139.751	107.27	0.872	0.00450407	0.106	1.36e-05	0.377224	0.610394	0.346279	0.0200054	0.280729
1417040_a_at	Bok	2706.48	714.525	815.171	787.046	602.187	2939.95	784.836	813.696	973.949	829.478	109.452	87.3276	27.6579	67.4218	20.5874	118.601	71.126	27.5259	47.6787	73.9212	1.76e-13	6.47e-13	4.1e-13	6.75e-14	0.0315613	0.499397	0.731057	0.026249	0.0110515	SD	SD
1417041_at	Polr1c	1560.07	1230.28	1042.92	1241.14	1558.02	1478.07	1261.41	1177.41	1187.83	1226.69	26.9264	102.566	111.796	31.2902	24.2796	130.529	111.356	55.1569	98.5629	50.3338	1.91e-07	1.04e-07	0.000137	0.502	0.640772	0.721252	0.983418	0.150634	0.0144288
1417042_at	Slc37a4	305.205	404.55	446.37	537.283	434.155	292.542	376.48	429.767	485.362	472.203	32.1079	12.2784	21.6844	43.763	7.66229	36.4737	19.3595	24.8077	46.5562	20.8654	1.57e-05	3.27e-07	1.12e-07	3.48e-06	0.774133	0.784052	0.6081	0.707796	0.319942		SU
1417043_at	Lcat	68.7405	53.8177	28.6787	38.0187	35.1643	62.2864	61.3904	64.8931	42.0191	36.075	1.99468	42.956	2.12892	15.8862	14.5074	20.7161	20.6552	10.4768	13.3543	12.36	0.0546	0.00505682	0.0062	0.00453	0.581282	0.807054	0.655411	0.659482	0.807345		SD
1417044_at	Lcmt1	569.545	705.049	672.948	647.603	650.707	561.214	686.776	714.355	594.41	647.325	24.7305	38.6196	55.7521	19.6429	49.9108	27.0261	26.0553	22.7797	37.4903	70.308	0.00617	0.0133504	0.0267	0.000509	0.597087	0.79913	0.963941	0.082872	0.10775
1417045_at	Bid	1732.74	1347.59	1921.82	911.01	1699.16	1921.02	1802.13	2218.95	615.741	1356.49	81.3991	102.29	64.5624	53.9826	94.4923	94.8094	134.613	209.64	38.0702	35.3301	0.00375	0.071831	3.4e-08	0.529	0.154942	0.0361507	0.220935	0.00346335	0.00954668
1417046_at	Nprl2	371.815	519.314	588.033	506.123	478.104	340.075	494.072	493.062	526.174	429.505	60.925	38.4868	22.4527	35.8754	27.8581	27.1297	49.9233	39.9296	71.7563	22.708	6.35e-08	4.93e-09	7e-08	1.76e-07	0.545716	0.749156	0.244587	0.38959	0.0138511
1417047_at	Prom2	4.69918	3.23517	5.05809	4.84056	4.45694	6.14121	4.96643	6.53723	5.33608	4.82897	2.05119	0.693152	0.63257	1.11956	1.66695	4.4886	1.08671	3.6505	1.4958	0.527465	0.737	0.729496	0.848	0.626	0.970436	0.591602	0.39647	0.510952	0.878031
1417048_at	Prom2	8.80082	11.9227	22.24	15.4729	8.09974	16.8053	10.4708	34.6448	17.7102	43.3956	2.15583	11.5825	16.9898	9.63276	1.7655	12.406	1.66522	23.2486	14.1541	35.3294	0.211	0.591748	0.315	0.97	0.301643	0.314568	0.845869	0.440313	0.247381
1417049_at	Rhd	113.669	133.465	121.486	80.0147	84.8514	84.2451	166.942	127.749	87.8288	75.4134	18.2095	6.85927	32.072	10.033	8.41541	14.5988	18.1446	24.3931	22.7872	31.5878	0.192	0.505591	0.0173	0.0261	0.172675	0.382428	0.923581	0.759461	0.559132
1417050_at	C1qtnf4	6.92289	46.8037	29.814	13.9918	16.6583	6.04468	10.1986	30.2352	25.7048	18.6432	4.59138	1.45948	12.4158	7.79379	15.7643	1.15876	7.24392	7.17769	14.277	10.3564	0.225	0.0212465	0.522	0.727	0.140304	0.344838	0.431457	0.512461	0.230827
1417051_at	Pcdh8	15.7549	20.5327	12.4605	13.3835	19.5894	10.7891	15.0132	5.7457	13.9594	16.592	5.07258	4.46617	4.44146	9.61352	5.90377	7.82344	5.05758	5.78614	8.23136	8.34964	0.567	0.351646	0.295	0.27	0.560769	0.979785	0.270711	0.469386	0.649021
1417052_at	Psmb3	5973.58	6465.99	6753.32	4063.26	4944.96	5981.06	6585.48	6329.96	3998.78	4265.68	149.258	432.918	160.724	94.0214	86.487	162.705	187.589	335.373	101.778	248.497	0.234	0.0545328	5.81e-07	0.000382	0.893252	0.972202	0.964463	0.51986	0.0591241
1417053_at	Phb	3672.41	2843.43	2573.11	1949.85	2329	3616.4	2887.01	2504.18	1725.41	2401.38	162.635	258.496	55.2991	112.606	83.1239	37.5704	51.9618	218.833	113.698	183.595	2.43e-06	3.61e-07	1.87e-10	4.52e-09	0.866934	0.933574	0.799361	0.173565	0.919053		SD
1417054_a_at	0610009D07Rik	5699.17	5544.21	5931.3	4701.28	5291.28	5486.11	5464.54	5983.16	4095.55	4820.39	81.1111	446.08	303.128	141.654	237.59	165.17	290.336	575.604	70.0036	282.085	0.698	0.329017	0.00537	0.0712	0.536091	0.810822	0.877276	0.0490516	0.56589
1417055_at	0610009D07Rik	4827.4	5070.92	5510.07	4210.67	4984.12	4887	4852.26	5532.35	3647.91	4484.53	209.337	34.0313	211.737	12.7538	122.536	257.939	108.118	89.9423	38.0695	40.2123	0.344	0.0236054	0.0133	0.909	0.99783	0.704371	0.773193	0.074268	0.286007
1417056_at	Psme1	1206.05	1547.81	1336.15	1019.02	864.422	1229.15	1885.1	1681.81	1183.83	758.576	162.039	82.3887	45.0028	47.334	43.7967	1.98345	26.2969	55.419	32.0164	57.1656	0.000105	0.0200014	0.000161	7.16e-07	0.895341	0.0757345	0.062543	0.0477436	0.108928
1417057_a_at	Lamp3 /// LOC100043444 /// LOC100045251 /// Ppid	4361.23	2649.97	2510.52	2906.2	4282.2	4273.75	2588.65	2429.69	1772.26	3586.27	211.143	235	135.327	147.207	312.053	124.273	118.025	67.7733	28.8101	196.068	1.43e-07	2.56e-07	4.73e-06	0.756	0.929725	0.924322	0.756594	3.72e-05	0.00484255	SD				2
1417058_a_at	Krtcap2	3839.83	4332.68	3589.32	6474.51	8372.93	3956.36	3692.04	3383.21	4263.31	6308.36	215.281	189.26	86.2797	222.757	76.0622	207.552	119.689	144.978	179.616	309.252	0.358	0.0120306	7.35e-09	1.76e-10	0.817893	0.188254	0.855065	0.000127993	0.00653305		SU			2
1417059_at	Krtcap2	4725.9	4731.76	4224	8445.02	10575.6	4771.74	3956.41	3891.91	6183.76	8662.93	320.526	412.833	373.699	325.012	438.296	238.924	189.245	337.26	627.552	1036.39	0.842	0.0212646	3.44e-09	5.61e-11	0.66964	0.294121	0.826602	0.00176793	0.0112719		SU
1417060_at	Ppp1r11	1258.02	830.371	750.564	901.765	923.375	1473.93	927.475	878.089	960.741	780.07	149.377	91.2509	75.1372	44.5214	18.6529	54.3561	67.6669	49.588	143.181	33.3743	9.71e-09	1.4e-08	2.29e-09	2.24e-09	0.292768	0.385609	0.787542	0.0736456	0.182561	SD
1417061_at	Slc40a1	165.57	1433.04	2654.62	217.788	172.498	150.379	881.513	1866.14	115.889	71.6888	27.0638	224.597	56.892	14.2729	18.5507	17.5201	122.978	80.3058	5.69382	10.326	2.03e-14	9.93e-16	0.000148	0.482	0.6404	0.00321323	0.0086496	0.000495341	0.000256736	SU		2		5
1417062_at	Armc10	1104.26	640.455	591.835	589.786	699.729	1069.54	687.556	623.606	476.06	506.774	78.6969	18.7545	27.64	23.0591	15.6854	92.8029	55.3093	7.27139	35.3066	32.1642	1.65e-08	4.57e-09	1.66e-09	3.29e-08	0.723539	0.880904	0.801811	0.0141702	0.00156202	SD	SD
1417063_at	C1qb	3.33249	2.37752	4.49393	12.5761	3.63601	5.90402	4.27965	1.96286	9.31871	11.2125	3.19085	0.581047	4.01101	10.9028	1.21096	4.95893	3.6182	0.623848	9.33867	13.723	0.726	0.825074	0.962	0.477	0.839419	0.766203	0.921018	0.870856	0.233683
1417064_at	Jagn1	1987.05	2640.92	2612.12	2250.88	2503.34	2105.1	2480.7	2219.32	1984.62	2740.71	72.5449	156.472	107.582	101.393	5.4088	152.47	19.945	58.4531	163.002	40.128	4.89e-05	0.000280982	0.0371	0.000185	0.420872	0.919139	0.71924	0.0754559	0.457579
1417065_at	Egr1	8508.19	5404.69	10127.7	5236.86	8734.84	8009.72	5408.45	10218.3	2171.59	9941.06	194.78	466.053	774.394	809.769	329.191	175.703	706.923	1128.28	288.517	711.428	3.37e-06	0.00233699	6.74e-06	0.0757	0.819584	0.984653	0.609862	1.54e-05	0.0310558					2
1417066_at	Cabc1	126.422	1187.11	1935.47	162.503	173.137	121.505	1278.54	1584.03	223.624	183.86	20.7838	57.4538	36.1546	7.02169	14.1883	36.3984	66.9127	51.1995	52.7557	38.4574	4.42e-15	6.58e-16	2.68e-05	2.47e-05	0.287166	0.41182	0.0646736	0.0127543	0.279236	SU
1417067_s_at	Cabc1	68.5976	209.698	250.141	123.588	100.602	72.7308	223.974	240.477	116.931	139.854	13.4378	62.1507	28.5077	12.3273	20.5455	3.62781	11.1546	26.6627	14.8247	35.0498	5.35e-06	2.05e-06	0.000736	0.0509	0.681621	0.378648	0.378895	0.210489	0.00645111	SU
1417068_a_at	Ptpn1	2054.22	1456.07	1605.45	1594.34	1507.39	2085.28	1438.85	1572.08	1596.7	1557.15	61.2746	75.4482	85.7984	49.1234	20.688	47.544	30.1268	80.8593	61.8878	68.0194	6.58e-07	4.73e-05	3.71e-05	4.36e-06	0.747472	0.946065	0.766731	0.951707	0.738832
1417069_a_at	Gmfb	725.775	705.969	627.807	680.011	805.748	601.941	675.03	691.593	639.043	878.387	143.113	37.4183	101.331	85.2733	36.949	79.1852	139.061	93.836	113.419	42.9816	0.789	0.209167	0.789	0.172	0.38698	0.792853	0.645465	0.401133	0.831368
1417070_at	Cyp4v3	34.7252	39.8975	70.7326	157.437	107.912	40.1053	50.8901	71.7208	232.09	263.661	11.4406	1.87062	4.81102	8.17595	22.3993	4.13427	4.52239	12.8366	23.7037	48.4748	0.021	3.36e-06	1.13e-10	1.5e-09	0.55882	0.777093	0.278199	0.00270133	0.000191656	SU	SU				3
1417071_s_at	Cyp4v3	85.4423	111.921	146.182	332.696	226.365	78.4716	101.277	124.908	446.272	452.406	10.1705	9.27301	16.4459	25.434	17.439	17.4677	8.001	15.3024	41.7545	46.8308	0.000117	6.45e-08	1.18e-12	4.7e-11	0.978236	0.119721	0.0668879	0.00174668	8.7e-05		SU				3
1417072_at	Slc22a6	26.3275	49.3728	13.9549	29.3853	27.517	37.628	31.9203	33.7767	32.9734	20.5423	21.4312	17.0147	9.89286	13.3084	6.47636	19.6993	5.23581	17.544	20.3604	11.7869	0.222	0.173899	0.422	0.887	0.640524	0.826748	0.934514	0.915291	0.387755
1417073_a_at	Qk	4038.01	7322.6	5059.98	3244.19	3943.86	4576.94	6947.39	4898.39	3333.69	3376.7	114.929	311.271	326.132	122.828	156.691	163.057	186.083	348.946	319.44	219.66	5.22e-09	0.000102602	0.0217	0.56	0.090109	0.668354	0.724827	0.649166	0.0570538
1417074_at	Ceacam10	12.896	12.0626	15.5861	20.1567	12.1195	10.6103	14.6322	25.1066	14.7459	9.97789	7.83764	3.31254	9.62084	7.88398	13.973	5.84379	10.1772	14.4052	4.00944	5.30723	0.83	0.483829	0.946	0.732	0.22671	0.961957	0.579558	0.943365	0.666127
1417075_at	Fam136a	1835.68	1491.35	1541.99	935.193	1256.52	1793.56	1508.94	1464.22	762.887	1249.38	97.7301	74.1295	27.9087	69.0553	72.7281	116.72	77.4539	86.1641	42.9961	86.3121	0.00228	0.0070414	8.69e-09	3.35e-05	0.773845	0.950981	0.36291	0.00226573	0.725624		SD
1417076_at	Fabp9	19.7769	9.85638	3.98264	9.31606	6.27895	12.2456	3.1809	16.1656	8.64202	30.0994	13.3024	6.06305	0.78235	6.50247	1.8109	15.043	0.589839	7.57666	8.61233	11.9704	0.763	0.531858	0.422	0.597	0.794967	0.715362	0.741588	0.642738	0.706792
1417077_at	Bcap29	1346.03	1371.17	1477.94	1326.01	1109.29	1301.15	1312.44	1409.56	1371.79	1440.93	54.1763	11.129	67.944	120.97	30.4099	32.1057	93.8769	16.0947	79.5751	85.4805	0.207	0.0655224	0.612	0.0122	0.551003	0.732354	0.542467	0.909087	0.0119057
1417078_at	Lgals2	70.3508	17.7199	28.2224	151.067	125.517	61.9812	59.2541	40.8517	232.614	183.135	14.4902	13.5321	20.0964	43.4508	51.0214	33.9331	25.433	15.3936	17.7629	19.7108	0.0377	0.000593156	0.42	0.231	0.1838	0.801957	0.427859	1.35e-05	0.00324586	SD					2
1417079_s_at	Lgals2	141.493	71.9997	73.549	892.111	496.465	148.706	108.287	104.698	2599.26	1476.56	10.8127	10.5537	11.7802	86.2244	2.04223	10.0581	16.4505	7.91299	61.8162	248.483	1.16e-09	8.38e-07	3.02e-14	1.75e-12	0.965709	0.187052	0.392974	2.76e-06	5.15e-05	SD	SU				5
1417080_a_at	Ecsit	444.574	485.975	455.767	384.966	492.589	491.895	458.103	390.454	282.23	414.14	6.6917	23.8008	25.5674	46.012	23.8526	22.5523	3.42507	15.7851	15.8456	27.0332	0.184	0.994069	0.000512	0.067	0.445754	0.590616	0.323971	0.00328054	0.032758
1417081_a_at	Syngr2	3163.16	3869.63	3133.92	2246.28	2407.06	3534.06	3839.49	2952.6	1956.31	1878.95	262.851	367.339	224.728	37.7616	64.6866	202.821	61.6873	133.849	39.5288	49.7489	0.000386	0.597572	1.38e-06	1.78e-05	0.306937	0.999487	0.43213	0.0495273	0.00422051
1417082_at	Anp32b	10266.6	5848.78	5208.67	6725.57	7595.56	9863.61	5939.08	5557.72	5952.94	7269.36	474.017	321.256	270.731	202.713	156.609	316.087	106.094	214.508	172.102	151.894	4.86e-09	4.82e-10	2.03e-06	9.44e-05	0.992526	0.994838	0.758173	0.115771	0.967681	SD
1417083_at	Sec61b	8558.4	4879.46	5264.95	8463.57	8730.08	7988.95	5450.55	6344.89	8807.91	8140.23	557.826	104.238	271.912	351.142	49.6012	51.9373	362.795	475.045	249.05	135.133	6.09e-10	1.17e-08	0.0707	0.0569	0.943181	0.68817	0.0772983	0.433065	0.516164	SD
1417084_at	Eif4ebp2	362.675	328.366	249.792	277.548	246.7	420.355	329.793	290.142	254.959	288.059	27.8214	17.6471	24.1408	59.8871	49.3507	23.5818	57.9548	40.8853	40.9947	16.6314	0.0457	0.00386763	2.41e-05	0.000111	0.24601	0.950167	0.970241	0.201567	0.280298
1417085_at	Akr1c6	5.41866	6.68457	6.25379	5.19134	5.8718	5.01017	4.73049	5.9238	6.56955	5.47365	1.85852	2.31986	1.32283	1.85234	2.53198	1.04379	0.488221	0.594272	1.92915	1.67866	0.877	0.906218	0.742	0.736	0.520523	0.957938	0.596247	0.962997	0.704856
1417086_at	Pafah1b1	1247.09	844.937	920.651	1248.3	1255.7	1099.82	852.721	947.588	1305.62	1443.24	89.2574	65.5197	49.5086	88.2324	32.0423	58.897	51.3883	82.9796	102.265	45.1371	5.53e-06	4.2e-05	0.737	0.74	0.228648	0.969332	0.976894	0.377094	0.0733855
1417087_at	Glg1	1640.63	1806.67	1613.22	2604.64	2365.1	1690.83	1942.12	1665.57	2593.25	2352.55	83.5434	91.5733	75.4574	110.713	47.7525	74.5689	204.488	96.3574	280.683	131.146	0.0085	0.354267	5.25e-08	1.29e-06	0.964564	0.949632	0.79915	0.417212	0.705328
1417088_at	Zfp346	806.815	1900.47	1627.75	1017.41	1012.14	1010.51	1806.79	1429.64	927.033	944.128	9.67914	135.18	220.576	40.9294	63.2667	17.4719	130.395	58.43	113.699	29.7237	1.35e-10	8.12e-10	0.000248	0.000189	0.152471	0.605933	0.133883	0.0202442	0.208588	SU
1417089_a_at	Ckmt1	24.4179	29.2542	24.3191	18.9483	18.7529	33.8491	29.6884	15.7383	15.0347	21.0948	19.2015	8.58723	18.9149	24.223	11.7739	9.05286	23.4123	12.0233	11.7338	5.76758	0.283	0.0387191	0.866	0.249	0.408356	0.765378	0.958095	0.567246	0.613236
1417090_at	Rcn1	5646.73	5282.62	4189.8	7832.65	8040.79	5730.63	5470.98	5077.77	7013.59	7915.98	249.328	269.905	131.313	648.985	78.1917	104.554	186.797	204.539	583.947	764.062	0.0165	4.34e-05	4.74e-06	1.02e-05	0.900364	0.800608	0.151181	0.44294	0.708745
1417091_at	Chuk	1603.69	1835.71	1461.59	1596.88	1387.1	1601.46	1715.1	1632.97	1405.25	1425.98	267.032	176.906	29.0844	95.0982	141.197	222.232	176.571	152.245	23.2618	163.246	0.289	0.0396154	0.328	0.243	0.856593	0.795937	0.640503	0.141094	0.240005
1417092_at	Pth1r	28.9067	33.5659	56.5994	340.867	299.511	27.8457	30.9407	41.7831	763.302	557.646	10.6343	9.4943	10.5412	44.7723	13.0462	13.2583	24.4131	14.5026	84.179	78.6194	0.863	0.0153366	6.92e-12	4.2e-11	0.851065	0.955784	0.494342	3.81e-05	0.000283284		SU				5
1417093_a_at	Gtf2h4	614.249	492.975	406.96	477.485	534.448	559.227	477.049	382.853	446.723	528.869	28.6397	38.3111	23.0435	7.01909	11.2497	28.2499	22.6439	23.3979	37.3106	62.0954	0.00109	4.98e-05	0.0183	0.953	0.801378	0.989054	0.434216	0.0522001	0.178924
1417094_at	Acot7	5983.27	1344.37	1588.71	1565.46	1270.99	6641.54	1704.66	1577.04	2149.57	1283.28	230.42	48.4107	31.5319	95.8249	60.9647	391.841	135.193	104.109	26.4704	71.8332	1.66e-13	7.51e-13	5.68e-13	1.34e-13	0.152035	0.105735	0.690053	0.000366878	0.851143	SD	SD
1417095_a_at	Hspa14	448.986	468.062	309.806	357.732	599.445	521.193	416.654	369.06	339.013	384.63	30.8607	189.7	130.707	77.1125	113.687	52.0099	146.613	165.267	131.913	239.663	8e-05	1.28e-05	0.000244	0.000213	0.52734	0.974085	0.977157	0.76704	0.886546
1417096_at	Rrp15	1331.61	749.867	569.918	819.606	1171.99	1370.19	619.597	548.796	422.489	1197.88	152.262	86.7991	47.2683	59.6612	39.1398	54.6147	11.2278	93.8847	69.6467	198.804	5.73e-09	3.14e-10	2.73e-07	0.116	0.980203	0.975336	0.618698	0.000142673	0.760927	SD				2
1417097_at	Mecr	565.294	368.863	266.333	465.573	664.97	568.198	361.941	274.578	247.029	516.628	23.9613	38.7105	10.5426	10.6486	62.4757	29.4018	25.232	25.5986	48.4135	40.6215	0.000513	2.74e-06	0.00452	7.51e-05	0.343492	0.847352	0.445701	0.000352734	0.00301394	SD				2
1417098_s_at	Mecr	530.85	458.981	358.78	415.465	641.53	518.782	453.422	365.85	303.51	469.06	17.2157	20.9431	16.5612	41.0332	10.12	44.6671	34.4959	22.3208	25.4821	73.6908	0.000947	4.74e-05	0.0254	0.000129	0.356918	0.944542	0.306208	0.000484628	0.000799052
1417099_at	Ftsj1 /// LOC100044636	1148.96	1553.67	1808.88	1326.54	1175.36	1113.12	1590.82	1754.84	1159.53	1433.38	174.816	231.258	106.945	273.839	102.031	55.0587	54.0324	276.7	175.412	78.8532	2.38e-06	4.21e-08	0.202	0.603	0.628914	0.94668	0.982479	0.190786	0.444895
1417100_at	Cd320	903.969	954.24	1376.7	795.834	683.998	804.8	1029.64	1421.45	833.172	795.557	67.0205	105.663	52.9811	75.0789	55.4474	56.7017	25.5182	41.8686	76.8525	93.3118	0.085	1.01e-07	0.000657	1.96e-05	0.588447	0.644451	0.786661	0.333822	0.304418
1417101_at	Hspa2	554.614	803.175	856.941	791.212	682.812	589.701	834.504	889.451	972.779	796.222	19.1976	51.5394	181.532	65.5917	69.1086	73.8978	89.6898	225.171	93.1407	105.642	0.00115	3.04e-07	1.33e-05	0.286	0.0933874	0.801335	0.580875	0.00615503	0.00302009
1417102_a_at	LOC100046199 /// Ndufb5	5539.87	6984.64	7467.13	4566.82	5386.4	5297.2	7238.73	7274.53	4523.67	4672.43	488.7	347.522	368.726	89.0347	162.337	195.16	624.629	230.9	45.4951	47.3015	0.000129	4.43e-06	0.091	0.225	0.815173	0.845592	0.751066	0.231935	0.0212536
1417103_at	Ddt	972.738	1654.57	1751.39	1143.4	993.498	956.003	1766.86	1682.93	1428.22	1079.35	86.8102	104.598	64.5491	59.0078	25.524	64.0749	111.231	85.631	11.1674	135.611	3.78e-09	1.34e-09	0.00126	0.249	0.492893	0.748183	0.775785	0.00449673	0.994278	SU
1417104_at	Emp3	10907.9	6011.93	7441.59	8088.7	6268.41	11560.3	6516.73	7280.21	11267.4	8301.06	604.041	715.092	528.68	283.889	216.534	383.232	130.399	601.224	671.317	439.229	7.36e-09	1.68e-06	0.000816	6.9e-08	0.144577	0.456296	0.931793	0.00100142	0.001719	SD	SD
1417105_at	Trappc2l	1756.38	3175.04	3780.13	2582.9	2606.19	1859.02	3190.57	3594.69	2750.19	2461.97	72.4679	221.84	202.672	73.4678	129.006	107.56	67.6758	17.8886	68.1023	56.672	1.59e-09	7.24e-11	1.97e-07	1.6e-07	0.36604	0.89976	0.951414	0.697716	0.362476	SU
1417106_at	Tpd52l2	1996.33	2586.42	2938.42	2228.47	2559.57	1815.87	2575.64	3069.35	2068.48	2387.38	29.9618	5.30272	143.871	144.501	72.672	49.6248	78.3646	118.202	89.9029	62.5421	2.8e-05	8.19e-08	0.0018	1.18e-05	0.843824	0.947441	0.931629	0.0977271	0.192131
1417107_at	Tpd52l2	581.483	583.596	669.61	785.775	902.216	531.733	554.88	660.844	785.354	785.734	18.2909	64.0811	29.1609	19.6402	27.5704	39.1557	24.5979	84.9281	52.637	55.7363	0.853	0.0008055	1.71e-05	3.07e-07	0.83084	0.923433	0.455281	0.734247	0.0530152
1417108_at	Klc4	277.031	470.297	556.687	482.785	446.84	253.696	468.058	479.771	523.31	364.989	28.1312	40.5627	15.3481	32.0621	26.468	11.806	41.4643	79.859	24.4466	20.9041	7.69e-09	8.25e-10	4.14e-08	6.46e-08	0.533667	0.793801	0.287623	0.227535	0.03936	SU	SU
1417109_at	Tinagl1	30.7506	25.7146	12.3108	13.5863	18.4392	23.9832	11.6823	19.8269	40.1444	14.4164	36.5155	4.40137	6.45744	5.58487	20.726	18.904	4.83022	16.0881	20.4695	10.5773	0.396	0.0642373	0.476	0.0657	0.00841855	0.461587	0.532848	0.200674	0.518381
1417110_at	Man1a	325.972	106.735	114.394	155.856	112.318	300.762	140.552	151.609	199.049	182.782	24.7737	2.325	22.2389	7.3998	21.7148	9.23779	16.7173	10.7615	5.12512	20.8131	5.17e-12	7.64e-11	1.34e-09	1.31e-11	0.850374	0.168531	0.44513	0.0201346	0.00180777	SD	SD				3
1417111_at	Man1a	524.673	250.624	251.45	443.371	282.721	520.083	269.6	308.032	614.181	451.327	16.289	31.4935	55.9801	68.5815	58.5121	8.51377	30.2327	42.1056	23.7189	113.493	1.24e-10	5.75e-10	3.52e-06	8.23e-09	0.731497	0.667557	0.187777	0.00797283	0.000998895	SD					3
1417112_at	Arl2bp	2302.49	2668.24	2810.98	2648.22	2800.97	1969.99	2504.9	2742.56	2390.86	2368.22	322.511	78.9041	177.435	110.184	61.458	126.566	114.063	132.903	124.206	179.618	0.016	7.68e-06	0.0109	0.0014	0.230109	0.709205	0.900387	0.476756	0.0474876
1417113_at	Gmcl1	1036.97	565.874	636.599	1326.86	1222.12	911.542	563.025	660.357	1356.27	1121.14	43.1109	34.1458	43.6269	42.9231	67.5615	34.5018	41.7857	16.627	57.7815	47.9359	1.29e-08	1.24e-07	2.7e-05	6.03e-05	0.548454	0.989296	0.832962	0.937424	0.227601	SD
1417114_at	Gmcl1	481.68	330.316	349.762	628.355	549.56	371.064	340.989	391.456	613.984	545.572	35.9931	23.5694	25.2948	40.5662	25.3418	26.6898	47.0271	34.4983	12.1114	43.2214	2.72e-05	0.00108972	0.00092	0.00387	0.0942816	0.904762	0.892009	0.578393	0.335336
1417115_at	Map3k12	400.574	232.48	253.475	419.101	341.025	388.317	284.806	271.719	582.658	414.504	9.61648	21.8718	1.17988	62.1757	24.1475	54.6125	46.2369	39.1051	55.07	27.6889	0.000115	0.00339312	0.077	0.0114	0.877999	0.891926	0.884088	0.00206076	0.0648895	SD
1417116_at	Slc6a8	1262.51	1495.48	1610.41	2142.91	2148.29	1338.18	1488.56	1692.59	1979.52	1934.57	333.471	139.08	82.6456	249.473	62.5786	129.875	14.0374	125.57	132.338	122.141	2.63e-05	2.58e-06	8.29e-09	4.09e-09	0.0238626	0.467536	0.491058	0.493203	0.286007		SU
1417117_at	Cstf1	45.9389	23.6983	32.0667	44.6112	25.4101	42.841	23.7684	15.061	47.7862	31.4115	27.6753	12.4326	11.7534	6.38794	12.132	27.4555	14.1996	19.4978	9.19752	18.1989	0.00283	0.0269073	0.18	0.125	0.89047	0.937173	0.480802	0.84871	0.145474
1417118_a_at	Naa10	1563.24	589.545	535.39	631.334	738.51	1526.95	572.972	596.633	611.546	693.546	158.864	36.9942	56.1494	44.5869	81.6112	122.22	10.4732	61.9852	44.9749	39.3114	2.32e-11	1.31e-11	9.3e-11	1.01e-09	0.866764	0.629948	0.933376	0.686911	0.648242	SD	SD
1417119_at	Zfpl1	271.906	308.455	327.325	466.18	465.367	282.287	321.505	306.81	440.597	419.218	42.7497	25.7836	27.2281	30.4288	32.9775	43.0222	64.6676	29.9233	12.7682	29.6721	0.000446	0.00425195	8.34e-07	6.01e-07	0.52178	0.672899	0.690561	0.813693	0.2577		SU
1417120_at	Miip	256.876	160.283	136.159	182.243	140.043	260.174	120.109	106.381	222.66	157.158	99.7259	45.421	40.006	46.4365	32.9341	16.42	80.0348	24.2172	32.7164	38.6741	8.64e-08	7.05e-08	2.32e-07	7.42e-08	0.195593	0.944343	0.927658	0.00486044	0.941523	SD	SD
1417121_at	Gabra6	35.7411	12.6655	13.6151	8.68781	28.2419	20.4888	25.2555	6.93384	13.501	25.3557	3.24645	16.157	9.12319	9.49349	9.1271	15.115	11.5299	3.76092	9.51073	28.5793	0.333	0.0389179	0.768	0.434	0.191426	0.829713	0.891475	0.831341	0.612654
1417122_at	Vav3	272.587	206.561	257.119	102.65	78.1695	302.667	157.259	232.092	125.566	119.68	59.8337	24.9551	52.3891	9.44542	16.5544	37.7092	20.5315	43.845	25.3627	15.1659	5.18e-06	0.811803	3.81e-10	4.07e-10	0.348325	0.761957	0.0932805	0.00231393	0.00825698		SD
1417123_at	Vav3	96.0529	72.0175	77.009	39.0874	29.6347	81.8515	65.5652	84.2188	64.8438	46.3342	11.5766	18.2115	17.254	4.17434	15.5072	14.073	31.4065	12.8088	4.06109	5.96637	0.0935	0.448078	0.000701	0.000813	0.947857	0.958975	0.909814	0.0470916	0.24363		SD
1417124_at	Dstn	10487.8	6826.56	6706.29	7177.94	7200.12	10451.5	6651.38	6846.15	7659.16	8139.45	571.023	814.606	325.164	201.018	186.109	274.208	422.562	354.834	426.321	457.872	2.13e-08	7.94e-09	2.18e-07	4.55e-08	0.908433	0.70566	0.575211	0.278342	0.00961924	SD
1417125_at	Ahcy	8893.23	2788.76	3199.9	2390.71	2938.29	9254.13	2943.13	2918.88	2882.64	2708.08	701.219	156.669	44.9119	19.7219	161.522	188.403	189.394	201.504	66.6223	128.044	6.94e-13	9.89e-13	4.81e-13	4.01e-12	0.690168	0.205532	0.549703	0.0648953	0.0413384	SD	SD
1417126_a_at	Rpl22l1	11757.7	10871.1	9699.91	11167.4	14122.4	11768.1	11339.8	11201.6	8827.13	10900.1	812.509	261.547	406.759	942.343	304.65	702.041	737.624	1754.73	856.168	552.61	0.973	0.00830821	0.124	0.000216	0.952783	0.991777	0.5958	0.000670846	0.0084087
1417127_at	Msx1	86.1626	67.0032	52.8963	94.7678	86.5402	69.4862	66.8578	66.3549	118.355	100.818	16.9417	27.45	29.4452	20.7273	29.6814	15.9405	15.1219	31.9546	37.0112	14.7657	0.201	0.00435755	0.862	0.182	0.815052	0.845592	0.991806	0.420381	0.0763174
1417128_at	Plekho1	711.703	917.544	702.458	523.306	446.196	878.034	892.413	742.129	588.794	409.058	11.7799	29.118	20.5458	14.4	37.9564	76.9549	34.0304	70.6722	16.7774	41.7735	0.000612	0.927058	2.57e-07	9.11e-08	0.0408029	0.95274	0.977451	0.263345	0.476204
1417129_a_at	Meis2	1146.07	855.734	728.591	1004.57	1704.2	1165.28	803.444	773.965	508.918	959.031	28.8754	43.3925	63.9399	101.258	56.7741	72.6204	54.0174	15.626	54.6315	54.3105	0.000227	2.26e-06	0.079	0.000188	0.898262	0.806092	0.281528	0.000203973	0.000145829					5
1417130_s_at	Angptl4	2941.98	243.027	160.965	110.426	129.803	3335.5	263.795	243.561	59.7408	242.67	169.521	14.7885	24.8355	38.9922	25.8431	198.858	41.6974	16.888	26.2489	37.1745	1.04e-16	4.56e-17	7.35e-18	1.94e-17	0.268084	0.101893	0.117382	0.671233	0.000469861	SD	SD				3
1417131_at	Cdc25a	1409.03	491.023	452.172	723.202	748.52	1605.51	458.963	456.503	687.243	657.468	113.382	49.6279	53.7838	6.28866	35.9358	90.0238	47.1462	29.2947	21.9082	43.528	5.49e-11	2.63e-11	1.52e-08	1.8e-08	0.12908	0.947007	0.697738	0.0931075	0.0602774	SD	SD
1417132_at	Cdc25a	659.061	217.157	246.187	356.369	438.05	775.867	291.882	190.433	275.525	351.402	24.8269	18.5504	9.16742	36.4134	9.11381	59.0101	47.5694	15.4649	28.1012	98.858	1.39e-09	3.63e-10	1.18e-07	4.1e-07	0.122807	0.978523	0.538741	0.308979	0.220278	SD	SD
1417133_at	Pmp22	2110.26	3475.93	1985.27	6059.49	7066.27	1919.01	2782.45	2371.91	5451.8	6472.42	88.5942	268.763	81.8821	158.604	302.801	128.683	235.524	95.7367	350.984	136.331	2.96e-08	0.545153	2.55e-12	4.22e-13	0.293352	0.15366	0.250079	0.353285	0.153176		SU
1417134_at	Srpk2	703.678	1073.13	1076.54	959.391	983.023	635.919	986.912	1156.42	842.81	874.583	27.2521	116.002	120.344	33.9572	56.0159	23.5349	64.1603	152.983	54.5756	69.7859	3.05e-06	1.92e-07	0.000171	3.71e-05	0.900514	0.978721	0.987681	0.0825073	0.130995	SU
1417135_at	Srpk2	1567.21	2570.16	3037.61	2136.64	2476.16	1626.94	2552.23	3009.74	1964.64	2183.26	24.524	166.255	124.117	48.4741	162.553	81.4458	72.1875	118.344	127.333	43.9451	5.44e-07	2.27e-08	7.3e-05	1.34e-06	0.179717	0.969332	0.921123	0.349283	0.0826428	SU
1417136_s_at	Srpk2	1072.32	1668.45	2091.05	1521.23	1556.91	1063.03	1650.33	2197.27	1409.92	1458.13	80.9237	175.529	92.1333	57.518	105.018	134.911	138.126	61.5325	82.311	97.6589	9.23e-08	4.12e-09	2.04e-06	1.63e-07	0.52071	0.920593	0.840758	0.107843	0.14453	SU
1417137_at	Uck2	5.29221	33.3212	26.9208	15.9349	5.873	7.81549	10.261	12.1174	8.08641	17.0846	1.66438	20.9914	11.4693	16.8808	1.26808	6.95318	10.9602	8.73594	3.14516	12.9197	0.784	0.596098	0.848	0.333	0.965173	0.79979	0.287864	0.885965	0.838173
1417138_s_at	Polr2e	3317.21	2644.94	2740.36	2784.05	3179.8	3611.5	2641.34	2653.98	2583.97	3335.04	82.2331	96.5053	44.8438	116.705	69.5372	114.373	34.1155	74.5349	194.454	123.663	0.000189	0.000236327	6.14e-05	0.189	0.345736	0.978961	0.866011	0.155142	0.824058
1417139_at	Dsn1	664.677	216.219	251.464	244.326	168.826	569.787	243.953	281.52	350.169	134.437	16.5905	28.8606	40.4486	50.4308	12.0934	24.3444	47.464	31.5299	35.5998	7.08769	8.01e-10	1.03e-08	3.97e-10	2.03e-11	0.609346	0.631062	0.98677	0.000922657	0.863457	SD	SD
1417140_a_at	Ptpn2	1798.99	1342.56	1286.61	1846.88	1958.16	1602.41	1331.24	1360.99	1483.69	1659.38	57.8754	128.17	19.6305	40.1455	136.775	54.0355	78.8865	90.1939	105.363	68.9222	0.000257	0.00220767	0.319	0.0013	0.280923	0.676469	0.999897	0.0276174	0.0254223
1417141_at	Igtp	51.2623	506.143	287.509	73.3512	48.3138	35.8138	480.728	305.296	71.2958	44.4602	32.768	13.0329	57.5435	42.5113	37.8783	8.92086	71.2636	63.7971	13.2715	33.6201	1.63e-09	5.78e-08	0.16	0.136	0.710198	0.383319	0.936419	0.69254	0.813873	SU
1417142_at	Fam120b	430.834	467.837	526.105	589.041	556.426	480.801	480.696	498.165	564.285	577.876	4.33558	51.138	40.7397	45.2763	56.4204	54.6646	21.0532	42.4051	65.3374	44.4433	0.492	0.000811099	0.000142	0.00102	0.850924	0.924074	0.360056	0.635394	0.287482
1417143_at	Lpar1	1219.84	1514.49	1191.1	1863.23	1649.09	1149.73	1438.4	1214.04	2038.84	1799.28	68.2762	54.1753	68.6264	46.8628	93.9868	32.9425	58.1449	40.1563	38.5611	125.197	5.6e-06	0.770306	2.27e-08	1.97e-06	0.729012	0.5649	0.862343	0.128879	0.182151
1417144_at	Tubg1	1582.09	609.575	526.464	502.766	422.894	1717.34	686.973	552.029	876.69	492.755	57.3976	52.7503	40.9829	41.9133	43.8101	90.5448	70.452	38.0326	7.06425	37.0316	3.15e-10	2.54e-11	1.82e-11	5.98e-12	0.126805	0.650491	0.98079	6.92e-05	0.40322	SD	SD				2
1417145_at	Nfxl1	733.113	571.516	536.699	922.843	921.868	720.196	491.117	530.973	800.086	953.634	19.5385	37.1495	21.9769	46.1599	48.4173	11.8428	18.1055	27.7798	60.814	28.6758	9.66e-05	4.21e-05	0.000808	2.58e-05	0.845258	0.37548	0.954694	0.0334267	0.672261
1417146_at	Mri1	611.606	441.387	425.718	783.815	955.532	544.792	424.783	470.653	571.171	874.891	23.3067	21.6436	43.5657	26.1853	22.7317	4.60973	23.7635	11.8458	65.5334	23.3467	0.000101	0.0001999	4.14e-05	4.92e-08	0.176792	0.947007	0.446036	0.00322874	0.24003
1417147_at	Fam69b	203.167	148.091	125.238	390.27	478.276	137.696	142.614	153.012	253.047	353.194	21.4704	17.5552	15.6809	50.2314	36.4215	19.8032	2.9741	23.0037	22.7978	25.4725	0.00207	0.000845025	1.39e-06	4.24e-08	0.0323184	0.989039	0.44808	0.00161909	0.0152572		SU			2
1417148_at	Pdgfrb	273.431	470.667	715.279	913.57	825.836	74.6282	411.596	770.218	818.441	751.186	20.3726	21.0724	52.6276	86.5406	54.2914	19.7375	82.1244	114.833	69.4476	56.3854	1.02e-07	5.4e-10	4.32e-11	2.04e-10	0.000176453	0.211336	0.824052	0.696108	0.50927	SU	SU	1		1
1417149_at	P4ha2	1293.79	984.564	1568.02	2884.52	2531.59	1393.52	902.729	1306.18	3621.16	3539.54	56.0006	63.5316	62.8519	105.669	170.911	28.8093	97.8588	22.8317	180.133	66.1461	0.000346	0.000192733	1.02e-10	7.57e-10	0.0932065	0.471719	0.0689791	0.0147976	0.000978121		SU
1417150_at	Slc6a4	5.4739	9.34617	4.25723	26.3618	7.30158	6.06567	6.14607	5.61462	39.0132	24.456	1.45826	7.84247	1.79646	12.4928	3.48631	1.11962	1.31334	1.68021	23.527	27.0354	0.843	0.150173	0.00487	0.349	0.395117	0.791409	0.672748	0.0919266	0.391602
1417151_a_at	Ntsr2	36.3823	38.3456	44.3034	31.8664	29.1975	28.123	49.8198	53.1821	36.5289	34.3383	11.2834	21.7815	5.40877	12.4404	20.9719	15.3885	7.43351	15.1389	7.4767	14.1371	0.19	0.0617438	0.0356	0.0889	0.281594	0.979258	0.985186	0.949651	0.996746
1417152_at	Nacc2	451.688	429.027	395.727	494.679	429.951	445.568	421.759	425.582	543.249	487.125	44.5703	38.4337	23.2533	13.8205	35.4557	95.9727	16.2629	10.235	38.9837	53.7761	0.301	0.519301	0.472	0.864	0.673836	0.653593	0.592147	0.133331	0.427006
1417153_at	Nacc2	148.401	124.316	111.757	144.513	129.042	161.838	147.964	163.86	144.342	134.33	33.141	17.7972	10.7502	9.51766	21.5676	37.3719	30.3457	23.2009	32.4813	9.89135	0.00394	0.0194829	0.00465	0.000256	0.91719	0.850513	0.751985	0.570165	0.372844
1417154_at	Slc25a14	325.023	267.469	246.128	283.943	218.742	310.673	298.568	319.513	281.869	251.117	49.9256	33.5036	21.3582	61.6322	56.2609	14.3673	31.3902	51.8251	28.6434	5.48009	0.0499	0.198748	0.0506	0.000215	0.910472	0.96366	0.867771	0.157683	0.545875
1417155_at	Mycn	11.7539	10.0801	14.4679	5.01089	8.90778	11.9595	4.70495	2.46219	20.4797	10.5682	6.69775	6.15175	7.68537	3.81491	2.4213	13.3466	1.51763	1.76046	13.4553	5.26363	0.675	0.97441	0.327	0.685	0.250227	0.839688	0.270321	0.209942	0.872661
1417156_at	Krt19	436.531	149.191	389.487	20.7666	9.32267	519.194	141.419	261.642	43.9855	9.38273	41.3288	38.4225	28.6667	4.99233	7.5953	23.4209	22.6573	28.721	36.324	7.48182	5.75e-09	0.135293	6.91e-12	7.8e-13	0.147324	0.816433	0.0319589	0.534556	0.929075		SD
1417157_at	Actr10	4023.25	5325.08	5722.88	4264.99	4838.77	4054.31	5191.57	5612.41	4278.14	4552.44	148.619	391.326	345.89	170.393	171.844	284.9	224.373	438.462	373.873	397.742	5.19e-05	7.28e-06	0.00242	4.81e-05	0.909573	0.971207	0.968369	0.0777704	0.168068
1417158_at	Zxdc	218.184	263.028	257.595	228.799	274.752	190.513	272.869	264.712	193.33	246.036	25.6446	6.38677	22.4293	15.5264	30.5793	14.4704	41.5586	20.6052	12.5086	12.9169	0.000688	5.88e-06	0.885	9.43e-05	0.63717	0.791409	0.25664	0.564625	0.17208
1417159_at	Zxdc	25.0396	12.2425	11.9675	9.9352	13.1748	12.548	22.0686	13.7405	10.842	13.6872	17.8139	2.90473	4.15947	3.28629	4.76626	1.03823	17.6474	5.29718	4.17615	2.16593	0.566	0.798585	0.59	0.403	0.899754	0.680884	0.900564	0.540151	0.100771
1417160_s_at	Expi	37.4808	16.3025	10.0513	11.8934	9.89359	17.6408	8.27667	8.49856	14.0385	15.9931	14.822	6.19112	1.83082	8.35737	4.29055	23.2315	4.50046	3.71646	7.95589	12.5329	0.719	0.219916	0.493	0.791	0.674998	0.807855	0.581913	0.31278	0.139493
1417161_at	Cdk2ap2	2676.37	2566	2638.22	1374.46	1506.7	2308.68	2849.83	3103.09	1552.06	1211.53	187.012	188.129	226.867	19.3707	13.5612	40.2298	294.287	147.565	151.954	45.5382	0.889	0.320339	6.51e-09	3.64e-08	0.173914	0.444387	0.306851	0.105903	0.00589454		SD
1417162_at	Tmbim1	2257.79	5819.39	4905.99	5265.78	4467.81	2637.66	5487.89	4244.75	5704.86	5217.35	84.2164	82.4315	260.651	68.5095	66.6832	35.8757	125.497	116.391	206.507	188.625	9.67e-12	6.06e-11	2.49e-11	5.91e-10	0.0572225	0.64336	0.261043	0.210895	0.0236371	SU	SU
1417163_at	Dusp10	54.9321	44.9458	45.4237	127.801	132.292	82.0582	50.5876	53.2628	133.301	155.058	12.5222	10.7383	10.1181	17.1198	16.2201	7.19813	4.89938	9.15479	14.3882	24.2976	0.0462	0.27183	0.00762	0.000214	0.24707	0.730021	0.8291	0.566205	0.0514708		SU
1417164_at	Dusp10	1022.16	848.092	776.449	1497.49	1478.47	1126.05	930.869	869.592	1492.34	1731.39	52.4235	94.6532	7.51438	64.384	63.8527	33.1468	24.4698	38.0077	18.3511	102.675	0.012	0.000112884	2.25e-07	9.65e-07	0.137188	0.363202	0.36849	0.879783	0.0154257
1417165_at	Mbd2	1748.23	1541.79	1610.08	3334.84	3622.37	1657.41	1485.19	1680.97	3303.61	3616.19	18.4537	135.522	68.3361	11.6924	140.471	53.7818	51.752	69.3815	118.662	123.697	0.00476	0.255462	7.41e-10	1.62e-10	0.204266	0.681342	0.927658	0.992921	0.707653		SU
1417166_at	Psip1	1958.98	998.633	1015.38	1336.09	1334.1	1783.43	1139.8	1096.6	1567.74	1179.25	107.825	83.1885	82.5727	96.1829	98.5395	50.3822	35.4408	19.8939	44.0121	83.693	2.94e-11	8.95e-11	1.8e-08	2.27e-07	0.252924	0.332084	0.550726	0.0753832	0.0224276	SD
1417167_at	Exosc5	461.549	444.529	356.917	637.429	952.938	517.325	369.414	344.989	439.606	704.739	4.02162	49.4604	23.1238	36.3452	41.5712	39.9708	29.9078	45.9654	36.355	80.3672	8.84e-05	1.89e-06	0.000324	4.17e-09	0.24598	0.712247	0.464737	0.0187679	0.00333267		SU
1417168_a_at	Usp2	105.762	1162.69	887.231	146.359	164.984	154.981	1104.42	722.131	181.442	189.925	17.3658	73.7059	35.1305	6.98187	12.112	26.8507	4.80207	49.7211	31.5368	25.3033	3.72e-15	1.67e-14	0.000211	7.13e-06	0.00158037	0.767725	0.0868322	0.00429516	0.0192952	SU
1417169_at	Usp2	161.361	887.54	641.127	113.509	205.511	196.734	767.05	577.595	206.752	245.437	25.5842	44.6896	24.8483	88.0972	36.3446	36.905	86.0995	28.8879	59.8086	46.0618	1.38e-11	1.24e-10	0.421	0.11	0.289907	0.875103	0.259665	0.0213674	0.161896	SU
1417170_at	Lztfl1	779.409	1675.58	4385.4	1207.49	1171.26	627.314	1885.86	4226.91	1234.65	1246.04	38.4564	74.9342	150.306	38.296	73.222	28.8261	135.297	249.087	133.605	20.726	5.62e-11	1.01e-14	4.8e-08	4.7e-08	0.106246	0.240449	0.865825	0.912138	0.913542	SU	SU
1417171_at	Itk	3.18323	7.71723	5.38227	4.27774	2.35907	2.35269	6.26077	3.46069	1.85531	2.50749	2.26492	5.7307	6.79742	2.52277	1.52339	1.39305	1.68824	0.508871	0.757184	1.75044	0.997	0.770897	0.379	0.402	0.835523	0.752625	0.16052	0.769815	0.838527
1417172_at	Ube2l6	161.818	169.138	108.423	142.418	89.0262	126.744	144.032	138.693	199.347	116.18	37.0502	34.0503	17.7836	10.9107	19.9914	15.3298	25.2292	21.3533	30.1552	33.2562	0.905	0.526012	0.645	3.5e-05	0.410413	0.735835	0.912565	0.000209279	0.0213498
1417173_at	Atf6b	323.914	393.612	311.053	334.727	325.769	323.257	395.631	335.068	314.732	310.247	28.0079	41.0825	31.6209	7.72487	13.0493	31.7638	33.7859	42.5125	34.2277	7.54029	0.00544	0.702549	0.556	0.407	0.703117	0.964371	0.927447	0.360024	0.579183
1417174_at	Tmem218	327.997	421.48	474.637	601.614	478.258	317.553	381.317	439.602	715.903	511.859	40.2251	18.411	35.0419	10.1236	18.9159	30.1082	21.426	11.477	27.1941	39.4499	0.0165	3.62e-05	1.56e-07	5.27e-05	0.967882	0.656636	0.656595	0.0283183	0.417857		SU
1417175_at	Csnk1e	2645.13	3096.17	2310.9	4016.45	3540.37	2914.03	3282.98	2082.89	3340.17	3533.52	138.644	130.232	119.454	88.2657	69.1343	256.36	239.776	142.903	390.34	91.2726	0.000198	0.0655224	1.04e-06	5.79e-06	0.192914	0.906068	0.757027	0.0897656	0.577145
1417176_at	Csnk1e	2805.29	3233.81	2531.53	3438.38	3426.84	3025.08	3328.11	2476.86	3151.8	3509.84	82.4454	165.47	47.1412	91.5265	34.9028	67.8912	114.799	139.765	177.97	122.829	6.63e-05	0.128749	1.09e-05	1.4e-05	0.0704429	0.97449	0.919113	0.0594935	0.956115
1417177_at	Galk1	2139.79	1611.83	1630.08	1740.07	1946.35	2281.84	1929.41	1755.54	2067.71	2103.55	196.141	25.1417	82.9046	77.1211	47.9447	29.1449	161.963	36.9689	163.509	133.604	3.11e-06	8.75e-06	0.000287	0.00445	0.347837	0.259922	0.552173	0.0837416	0.152785
1417178_at	Gipc2	92.6508	97.3267	94.3188	78.9397	66.0785	83.8274	84.2791	93.9207	66.2267	46.4783	21.4754	20.9075	29.201	19.3362	22.0482	13.5301	25.264	5.93759	7.54535	8.69437	0.528	0.298884	0.0543	0.00492	0.79353	0.839262	0.683459	0.997285	0.41717
1417179_at	Tspan5	527.107	300.892	366.895	442.647	365.25	590.311	269.043	304.507	462.604	366.082	14.7804	20.2346	47.7748	36.4067	22.5758	13.9928	10.1131	14.4424	45.0733	12.4332	7.54e-07	0.00273395	0.488	0.00117	0.0282458	0.954768	0.134782	0.987737	0.39963	SD
1417180_at	Pcsk7	455.478	423.223	486.91	531.17	451.728	497.809	414.507	454.762	648.418	515.872	30.1117	33.5876	19.9397	22.7296	17.1697	23.2955	6.72507	64.8721	30.4041	10.5106	0.82	0.166337	0.315	0.744	0.462338	0.803317	0.384851	0.0164467	0.0314325
1417181_a_at	Kifap3	892.219	1629.37	1293.13	2132.29	1525.69	864.677	1674.28	1296.43	2069.08	1709.44	46.9603	8.38923	83.9839	9.94953	125.827	3.18089	30.5286	34.4536	83.1603	127.044	9.42e-10	6.2e-08	2.3e-11	1.83e-09	0.0227537	0.999672	0.98638	0.229066	0.31184	SU	SU
1417182_at	Dnaja2	637.36	762.372	882.039	876.762	1213.14	595.092	652.7	875.297	693.1	1013.83	29.6275	21.1425	27.5653	46.6212	91.4952	24.0828	32.4447	31.7087	47.9931	26.0186	0.000283	9.38e-07	1.1e-06	8.27e-10	0.809084	0.366946	0.825755	0.00632231	0.0112967		SU
1417183_at	Dnaja2	2608.37	3186.46	3546.55	2866.92	3852.73	2116.17	3143.99	3541.06	1979.56	2877.93	84.9368	86.0365	55.9204	59.4739	174.514	146.953	174.076	155.904	108.661	118.366	3.13e-05	6.25e-07	0.0139	1.7e-08	0.0510608	0.948329	0.974005	0.000557462	0.00252676
1417184_s_at	Hbb-b1 /// Hbb-b2	51.1449	40.8493	49.3637	37.8625	25.2897	64.6278	37.2422	62.5059	12.4439	45.604	33.46	21.8756	21.1367	18.3086	16.7823	27.7735	19.2934	11.318	2.94866	5.14614	0.295	0.0363187	0.132	0.242	0.547985	0.928635	0.442241	0.752111	0.540586
1417185_at	Ly6a	11064	8917.84	9643.72	18491.3	19480.4	12733.4	10564.2	9887.79	19742	19685.8	568.234	789.349	513.683	1763.11	1575.39	1076.02	417.866	1265.75	1028.16	979.956	2.58e-06	1.16e-06	5.33e-13	5.9e-12	0.410434	0.151867	0.422272	0.0430939	0.0368671		SU
1417186_at	Ube2k	5547.97	4516.03	5201.65	4054.8	4243.76	5687.44	4636.5	5072.3	3992.02	4614.47	143.129	424.367	299.881	284.298	116.118	185.814	258.977	71.4443	37.7013	181.324	5.6e-05	0.00594261	4.36e-07	7.78e-06	0.939321	0.950849	0.786697	0.797619	0.651595
1417187_at	Ube2k	34.0211	25.0352	39.8508	22.9657	16.7527	25.363	31.5028	46.8955	31.6112	5.48491	6.12899	10.4549	6.06751	23.1505	5.72781	17.6465	24.6858	9.89246	11.3266	0.557864	0.259	0.237599	0.549	0.652	0.143759	0.63574	0.497913	0.984914	0.709102
1417188_s_at	Ube2k	220.48	172.657	180.114	235.733	226.874	236.529	167.722	185.123	215.817	250.994	15.0496	18.0239	9.52792	16.0633	8.2015	12.8102	17.2941	19.9234	40.6275	4.0409	0.0135	0.623364	0.319	0.0749	0.103216	0.818308	0.746316	0.502844	0.361135
1417189_at	Psme2	2038.52	2696.92	2423.18	2256.68	2233.47	2045.11	2972.36	2884.45	1916.34	2121.26	37.9653	181.079	88.6334	135.125	52.5926	62.6826	94.6543	133.7	33.4521	41.7429	9.4e-06	0.00165266	0.239	0.23	0.778146	0.21998	0.0885587	0.0399164	0.462492
1417190_at	Nampt	921.165	493.107	592.959	788.166	990.844	791.155	468.24	580.526	736.388	846.362	89.2108	35.1987	11.4262	21.0631	34.625	83.0544	51.6513	45.8392	97.495	20.0665	2.23e-09	6.51e-07	0.0148	0.0259	0.322963	0.656562	0.794899	0.540381	0.0170178	SD
1417191_at	Dnajb9	1350.8	3125.93	3236.93	3363.11	3303.86	1266.09	2739.56	3064.89	3296.44	3853.05	112.559	343.435	150.398	144.401	62.2552	62.0405	146.354	160.703	210.121	163.933	1.21e-09	6.96e-10	6.46e-10	4.45e-10	0.774553	0.519269	0.689473	0.882626	0.0366759	SU	SU
1417192_at	Tomm70a	2983.19	1944.41	1917.64	1671.07	2103.2	2968.47	1893.21	1846.41	1142.89	1863.62	143.229	133.953	159.557	26.8767	164.845	169.535	140.663	159.834	88.6993	99.1113	2.09e-06	3.21e-07	7.77e-09	6.04e-06	0.93718	0.621026	0.926653	0.000464	0.11545	SD	SD
1417193_at	Sod2	3009.64	3872.29	4576.58	2664.04	3037.66	2978.35	4017.8	4181.56	2444.48	3038.17	91.019	181.315	3.31716	86.7493	100.171	78.9825	302.919	163.483	85.9854	100.396	3.32e-05	2.09e-07	0.108	0.128	0.956277	0.907369	0.537963	0.0396912	0.628612
1417194_at	Sod2	66.4016	69.2176	61.5381	97.8003	97.4008	50.3701	71.5251	63.8365	80.2904	99.7453	22.9164	7.67123	6.219	6.50768	23.6331	17.3879	11.5345	12.3306	13.8532	10.7622	0.455	0.960254	0.112	0.026	0.112144	0.607097	0.799908	0.870678	0.286849
1417195_at	Wwc2	833.656	533.26	506.499	921.941	704.251	817.672	521.354	535.891	1041.88	853.454	5.33982	27.796	11.2051	22.0017	8.79318	43.5804	47.4664	53.9413	102.889	56.2548	1.47e-06	4.58e-07	0.00674	0.0856	0.886144	0.661358	0.51028	0.115823	0.161158	SD
1417196_s_at	Wwc2	1624.92	1285.32	1162.7	2022.14	1676.66	1651.61	1228.75	1298.13	2047.26	1712.51	80.1389	214.021	38.8716	177.679	114.492	78.8589	133.012	174.605	187.877	205.733	0.0152	0.00090467	0.00268	0.5	0.543559	0.973071	0.587283	0.928992	0.860337
1417197_at	Wwc2	262.334	164.458	198.34	245.184	176.276	292.69	187.659	169.33	286.878	230.445	50.9549	34.8525	42.5681	21.2492	42.8728	6.58371	16.1658	19.8331	51.2584	29.8892	0.000732	0.000748258	0.99	0.0141	0.204097	0.979398	0.903639	0.885361	0.553992
1417198_at	Wwc2	66.2956	60.5532	52.1705	58.4276	49.2589	50.1156	57.5931	54.8174	47.8509	49.5289	6.19334	23.294	6.02635	10.5638	14.5064	13.2577	13.6822	7.09492	16.0224	3.95055	0.584	0.508327	0.533	0.124	0.888534	0.947584	0.916564	0.695624	0.858436
1417199_at	Tmem183a	1590.53	2086.09	1723.03	1157.09	1111.06	1642.17	1961.83	1701.98	1072.73	1033.49	110.532	82.9863	36.828	50.0818	29.888	58.5973	31.1963	50.7989	58.8855	24.0478	2.97e-05	0.0468474	4.04e-06	6.11e-07	0.180617	0.732354	0.38718	0.707035	0.256536
1417200_at	Tmem183a	1819.56	1626.23	1341.73	776.329	711.058	1559.42	1677.37	1383.69	767.604	693.213	87.3406	77.4255	51.778	53.1705	43.7549	187.454	23.979	24.6218	26.8394	88.6278	0.0643	0.000125287	2.67e-11	1.01e-10	0.443078	0.9335	0.962604	0.949588	0.0440145		SD
1417201_at	Nt5c2	395.978	434.913	393.224	283.191	253.218	415.099	444.466	377.278	281.136	248.425	33.1088	23.9537	46.7188	1.35364	12.0292	16.3488	20.3291	16.1353	23.1218	10.908	0.488	0.509281	1.74e-05	4.4e-07	0.740695	0.771899	0.383372	0.805836	0.620539
[truncated: 43,569 more rows]
